# Supplementary material for: A distinct function of the retinoblastoma protein in the control of lipid composition identified by lipidomic profiling
Source: Oncogenesis. 2017 Jun 26;6(6):e350–. doi: 10.1038/oncsis.2017.51 (PMC5519198; doi:10.1038/oncsis.2017.51)
Supplement: Supplementary Table S1-S3 [file oncsis201751x2.xlsx]

## Sheet: Supplementary Table S1
No.	Lipid Class	Compound	FC	P-Value
1	PC	PCa32:1	1.19976	0.0365939
2	PC	PCa36:1	1.48208	0.00145068
3	PC	PCa34:2	1.13925	0.123142
4	PC	PCa36:2	1.3621	0.00429168
5	PC	PCa32:2	0.89568	0.188063
6	PC	PCa30:1	1.05555	0.617334
7	PC	PCa30:0	1.11835	0.16042
8	PC	PCa38:4	0.946716	0.517009
9	PC	PCe34:1	1.27319	0.0193569
10	PC	PCa33:1	0.970871	0.711233
11	PE	PEp36:4	1.14932	0.316964
12	PE	PEp38:5	1.09519	0.177042
13	PE	PEa38:4	1.22225	0.134022
14	PE	PEa36:1	1.3479	0.0276381
15	PE	PEp38:4	1.08964	0.277577
16	PE	PEp38:6	1.02726	0.791613
17	PE	PEp40:6	1.07457	0.387415
18	PE	PEa36:2	1.25784	0.0759556
19	PE	PEa38:5	1.22095	0.000385074
20	PE	PEa40:6	1.23165	0.0412817
21	SM	SMd18:1/16:0	1.2	0.0338
22	SM	SMd18:1/24:1	1.08	0.112
23	SM	SMd18:1/24:0	1.2	0.0294
24	SM	SMd18:1/16:1	0.93	0.524
25	SM	SMd18:1/22:0	1.12	0.317
26	SM	SMd18:1/24:2	0.87	0.0595
27	SM	SMd18:1/23:1	0.81	0.0231
28	SM	SMd18:1/22:1	1.05	0.528
29	SM	SMd18:1/20:0	1.39	0.00733
30	SM	SMd18:1/26:1	0.93	0.356
31	Cer	Cerd18:1/24:1	1.19	0.218
32	Cer	Cerd18:1/24:0	1.38	0.0625
33	Cer	Cerd18:0/24:2	1.48	0.0321
34	Cer	Cerd18:1/16:0	1.24	0.0356
35	Cer	Cerd18:1/22:0	1.44	0.00749
36	Cer	Cerd18:1/24:2	1.14	0.394
37	Cer	Cerd18:1/23:0	1.13	0.229
38	Cer	Cerd18:1/22:1	1.52	0.00104
39	Cer	Cerd18:1/18:0	1.58	0.0392
40	Cer	Cerd18:1/20:0	1.71	0.00505
41	HexCer	HexCerd18:1/24:0	1.02	0.863
42	HexCer	HexCerd18:1/24:1	0.61	0.011
43	HexCer	HexCerd18:1/22:0	0.92	0.572
44	HexCer	HexCerd18:1/16:0	0.66	0.0906
45	HexCer	HexCerd18:1/23:0	0.69	0.0827
46	HexCer	HexCerd18:1/26:1	0.64	0.0188
47	HexCer	HexCerd18:1/26:0	1.03	0.766
48	HexCer	HexCerd18:1/20:0	0.85	0.483
49	HexCer	HexCerd18:1/25:0	0.84	0.113
50	HexCer	HexCerd18:1/24:2	0.47	0.024
51	PS	PSa36:1	1.08172	0.516598
52	PS	PSa40:6	1.02382	0.810808
53	PS	PSa38:4	1.07228	0.370201
54	PS	PSa40:5	1.12759	0.261679
55	PS	PSa34:1	1.02692	0.572901
56	PS	PSa38:3	1.03067	0.738619
57	PS	PSa40:4	1.01988	0.84739
58	PS	PSa36:2	1.0837	0.389692
59	PS	PSa38:1	1.6657	0.00128231
60	PS	PSa40:2	1.4627	0.095772
61	PI	PIa38:4	0.800117	0.187304
62	PI	PIa38:5	0.855216	0.383378
63	PI	PIa38:3	1.02583	0.85452
64	PI	PIa36:4	0.768578	0.127085
65	PI	PIa36:3	0.860348	0.523894
66	PI	PIa36:2	1.11314	0.566805
67	PI	PIa40:6	0.998224	0.993177
68	PI	PIa40:4	0.954553	0.827031
69	PI	PIa34:2	0.617424	0.0478307
70	PI	PIa36:1	0.990743	0.970637
71	PA	PAa34:1	0.943484	0.628369
72	PA	PAa36:2	0.943623	0.624457
73	PA	PAa32:1	0.599808	0.00174487
74	PA	PAa36:1	1.38771	0.0202803
75	PA	PAa40:6	1.10479	0.521429
76	PA	PAa38:4	0.48179	0.00322523
77	PA	PAa32:0	0.646327	0.01054
78	PA	PAa34:2	0.662463	0.00422432
79	PA	PAa42:6	1.20247	0.0938316
80	PA	PAa42:7	1.36882	0.0502446
81	LPC	LPCa18:0	1.11119	0.361245
82	LPC	LPCa16:0	1.12981	0.343762
83	LPC	LPCa18:1	1.20965	0.107356
84	LPC	LPCa24:0	1.19233	0.317675
85	LPC	LPCa24:1	0.934577	0.55884
86	LPC	LPCe16:0	1.67977	0.0144126
87	LPC	LPCa16:1	0.55681	0.015226
88	LPC	LPCa14:0	1.0179	0.863331
89	LPC	LPCe18:1	1.64465	0.0715422
90	LPC	LPCa22:0	1.45744	0.00103824
91	LPE	LPEp16:0	0.983735	0.856362
92	LPE	LPEa18:0	1.11956	0.0956691
93	LPE	LPEp18:0	1.24044	0.0844751
94	LPE	LPEp18:1	0.908456	0.555292
95	LPE	LPEp20:0	0.856677	0.0624852
96	LPE	LPEa18:1	1.33881	0.00741353
97	LPE	LPEa16:0	1.36249	0.0167552
98	LPE	LPEp22:0	0.855566	0.267877
99	LPE	LPEp17:0	1.03797	0.677912
100	LPE	LPEa24:0	1.21665	0.378313
101	LPS	LPSa18:0	2.02423	0.00591901
102	LPS	LPSa18:1	1.73667	0.0139103
103	LPS	LPSa16:0	1.84982	0.00158546
104	LPS	LPSa22:6	1.66324	0.153961
105	LPS	LPSa22:5	1.65208	0.0818895
106	LPS	LPSa22:0	3.864	0.0157016
107	LPS	LPSa16:1	1.39794	0.124789
108	LPS	LPSa22:1	2.22917	0.000455875
109	LPS	LPSa17:0	1.68045	0.0656553
110	LPS	LPSa20:4	1.60181	0.146831
111	LPI	LPIa18:0	1.08643	0.561694
112	LPI	LPIa18:1	1.45845	0.0762962
113	LPI	LPIa20:4	0.788471	0.218703
114	LPI	LPIa20:3	1.13026	0.482871
115	LPI	LPIa16:0	1.35431	0.0798501
116	LPI	LPIa20:2	2.19231	0.0154869
117	LPI	LPIa20:1	1.01168	0.954281
118	LPI	LPIa18:2	1.07436	0.804017
119	LPI	LPIa18:3	0.848039	0.508451
120	LPI	LPIa22:5	1.08025	0.813151
121	LPG	LPGa18:1	1.43814	0.0729027
122	LPG	LPGa16:0	1.17447	0.440978
123	LPG	LPGa16:1	0.906061	0.657496
124	LPG	LPGa18:0	1.53333	0.0580033
125	LPG	LPGa22:6	0.908795	0.626979
126	LPG	LPGa18:2	0.849421	0.209234
127	LPG	LPGa22:5	1.45926	0.269403
128	LPG	LPGa20:3	1.07087	0.717047
129	LPG	LPGa20:2	1.32143	0.414606
130	LPG	LPGa20:4	1.18072	0.41853
131	LPA	LPAa18:1	0.962343	0.799954
132	LPA	LPAa18:0	1.5625	0.0156373
133	LPA	LPAa16:0	0.85	0.377322
134	LPA	LPAa22:5	1.16842	0.474191
135	LPA	LPAa20:3	1.58182	0.0418463
136	LPA	LPAa20:4	0.615385	0.118048
137	LPA	LPAa16:1	0.766667	0.409411
138	LPA	LPAa14:0	0.872727	0.667892
139	LPA	LPAa22:6	0.980392	0.96362
140	LPA	LPAa19:0	0.756757	0.348448
141	FA	FA18:0	1.49571	0.172245
142	FA	FA16:0	1.52033	0.0395006
143	FA	FA18:1	1.71208	0.000808966
144	FA	FA22:5 n3	1.52976	0.158095
145	FA	FA18:2	1.14943	0.190032
146	FA	FA16:1	1.16601	0.355907
147	FA	FA20:3	1.4898	0.103162
148	FA	FA14:0	1.5888	0.0280766
149	FA	FA24:0	1.82433	0.0863389
150	FA	FA17:0	1.63967	0.00726314
151	PG	PGa34:1	0.803267	0.00432683
152	PG	PGa36:1	1.06638	0.425341
153	PG	PGa34:2	0.543849	1.22135e-05
154	PG	PGa36:2	0.886129	0.136917
155	PG	PGa32:1	0.679042	0.000101363
156	PG	PGa32:0	0.683907	0.0526208
157	PG	PGa34:0	1.11596	0.102714
158	PG	PGa38:4	0.930545	0.172589
159	PG	PGa36:4	0.997114	0.970679
160	PG	PGa40:7	1.09891	0.21228
161	DAG	DAG34:1	1.71573	0.00256795
162	DAG	DAG36:2	2.04404	3.71647e-05
163	DAG	DAG36:1	2.24348	0.000498039
164	DAG	DAG34:2	1.09789	0.267753
165	DAG	DAG32:1	1.14	0.109719
166	DAG	DAG32:0	1.48739	0.000427518
167	DAG	DAG36:3	1.06644	0.432196
168	DAG	DAG38:3	1.15135	0.127119
169	DAG	DAG34:0	2.33221	0.000409762
170	DAG	DAG38:4	0.863526	0.107023
171	MAG	MAG20:4	0.347567	0.0006732
172	MAG	MAG18:1	1.41481	0.0721575
173	MAG	MAG20:3	0.70251	0.0810942
174	MAG	MAG22:5	0.578037	0.00237655
175	MAG	MAG18:2	0.749593	0.0926226
176	MAG	MAG22:6	0.638326	0.000382979
177	MAG	MAG22:4	0.718045	0.0434907
178	MAG	MAG16:1	0.70997	0.109177
179	MAG	MAG22:3	1.1821	0.552964
180	MAG	MAG20:2	0.932249	0.651213
181	AEA	AEA18:0	1.26241	0.0139166
182	AEA	AEA12:0	0.982	0.831415
183	AEA	AEA16:0	0.851695	0.22799
184	AEA	AEA18:1	1.28814	0.0389922
185	AEA	AEA13:0	1.15082	0.378925
186	AEA	AEA24:1	1.03103	0.827154
187	AEA	AEA22:0	1.585	0.000356862
188	AEA	AEA24:0	2.14729	0.00311
189	AEA	AEA22:1	1.07692	0.548978
190	AEA	AEA16:1	0.986842	0.898956
191	AcCar	AcCar16:0	1.54	0.0164
192	AcCar	AcCar18:0	1.73	0.000132
193	AcCar	AcCar14:0	0.94	0.545
194	AcCar	AcCar18:1	0.93	0.748
195	AcCar	AcCar16:1	0.58	0.039
196	AcCar	AcCar15:0	1.08	0.415
197	AcCar	AcCar17:0	2.06	7.02e-05
198	AcCar	AcCar12:0	0.81	0.468
199	AcCar	AcCar18:2	1.67	0.015

## Sheet: Supplementary Table S2
No.	Compound	VIP scores	FC	P-Value	log2 (FC)	-log10 (p)
1	PCa32:1	1.2232	1.19976	0.0365939	0.26275	1.43659
2	PCa36:1	1.5162	1.48208	0.00145068	0.567622	2.83843
3	PCa36:2	1.4527	1.3621	0.00429168	0.44583	2.36737
4	PCe34:1	1.3113	1.27319	0.0193569	0.348444	1.71316
5	PEa36:1	1.2647	1.3479	0.0276381	0.430713	1.55849
6	PEa36:2	1.0911	1.25784	0.0759556	0.330952	1.11944
7	PEa38:5	1.5674	1.22095	0.000385074	0.287998	3.41446
8	PEa40:6	1.204	1.23165	0.0412817	0.300594	1.38424
9	SMd18:1/16:0	1.2353	1.2	0.0338	0.263034	1.47108
10	SMd18:1/24:1	1.0035	1.08	0.112	0.111031	0.950782
11	SMd18:1/24:0	1.2561	1.2	0.0294	0.263034	1.53165
12	SMd18:1/24:2	1.1395	0.87	0.0595	-0.200913	1.22548
13	SMd18:1/23:1	1.2892	0.81	0.0231	-0.304006	1.63639
14	SMd18:1/20:0	1.411	1.39	0.00733	0.475085	2.1349
15	Cerd18:1/24:0	1.1303	1.38	0.0625	0.464668	1.20412
16	Cerd18:0/24:2	1.2433	1.48	0.0321	0.565597	1.49349
17	Cerd18:1/16:0	1.2276	1.24	0.0356	0.31034	1.44855
18	Cerd18:1/22:0	1.4092	1.44	0.00749	0.526069	2.12552
19	Cerd18:1/22:1	1.5312	1.52	0.00104	0.604071	2.98297
20	Cerd18:1/18:0	1.2123	1.58	0.0392	0.659925	1.40671
21	Cerd18:1/20:0	1.4408	1.71	0.00505	0.773996	2.29671
22	HexCerd18:1/24:1	1.3736	0.61	0.011	-0.713119	1.95861
23	HexCerd18:1/16:0	1.0528	0.66	0.0906	-0.599462	1.04287
24	HexCerd18:1/23:0	1.0729	0.69	0.0827	-0.535332	1.08249
25	HexCerd18:1/26:1	1.3146	0.64	0.0188	-0.643856	1.72584
26	HexCerd18:1/25:0	1.0014	0.84	0.113	-0.251539	0.946922
27	HexCerd18:1/24:2	1.284	0.47	0.024	-1.08927	1.61979
28	PSa38:1	1.5221	1.6657	0.00128231	0.736128	2.89201
29	PSa40:2	1.0402	1.4627	0.095772	0.54863	1.01876
30	PIa34:2	1.1792	0.617424	0.0478307	-0.695666	1.32029
31	PAa32:1	1.5071	0.599808	0.00174487	-0.737427	2.75824
32	PAa36:1	1.3056	1.38771	0.0202803	0.472707	1.69293
33	PAa38:4	1.4718	0.48179	0.00322523	-1.05352	2.49144
34	PAa32:0	1.3778	0.646327	0.01054	-0.629664	1.97716
35	PAa34:2	1.4538	0.662463	0.00422432	-0.594087	2.37424
36	PAa42:6	1.0449	1.20247	0.0938316	0.265998	1.02765
37	PAa42:7	1.1706	1.36882	0.0502446	0.45293	1.29891
38	LPCa18:1	1.0132	1.20965	0.107356	0.274591	0.969173
39	LPCe16:0	1.3455	1.67977	0.0144126	0.748262	1.84126
40	LPCa16:1	1.3394	0.55681	0.015226	-0.844743	1.81741
41	LPCe18:1	1.1034	1.64465	0.0715422	0.717783	1.14544
42	LPCa22:0	1.5314	1.45744	0.00103824	0.543433	2.9837
43	LPEa18:0	1.0404	1.11956	0.0956691	0.162931	1.01923
44	LPEp18:0	1.0683	1.24044	0.0844751	0.31085	1.07327
45	LPEp20:0	1.1303	0.856677	0.0624852	-0.223177	1.20422
46	LPEa18:1	1.4101	1.33881	0.00741353	0.420951	2.12998
47	LPEa16:0	1.3285	1.36249	0.0167552	0.446242	1.77585
48	LPSa18:0	1.4286	2.02423	0.00591901	1.01737	2.22775
49	LPSa18:1	1.3493	1.73667	0.0139103	0.796321	1.85666
50	LPSa16:0	1.5119	1.84982	0.00158546	0.887385	2.79984
51	LPSa22:5	1.0751	1.65208	0.0818895	0.724286	1.08677
52	LPSa22:0	1.3359	3.864	0.0157016	1.9501	1.80406
53	LPSa22:1	1.5621	2.22917	0.000455875	1.1565	3.34115
54	LPSa17:0	1.1206	1.68045	0.0656553	0.748849	1.18273
55	LPIa18:1	1.0901	1.45845	0.0762962	0.544431	1.1175
56	LPIa16:0	1.0805	1.35431	0.0798501	0.437558	1.09772
57	LPIa20:2	1.3375	2.19231	0.0154869	1.13245	1.81004
58	LPGa18:1	1.0996	1.43814	0.0729027	0.524206	1.13726
59	LPGa18:0	1.1444	1.53333	0.0580033	0.616671	1.23655
60	LPAa18:0	1.3364	1.5625	0.0156373	0.643856	1.80584
61	LPAa20:3	1.2017	1.58182	0.0418463	0.661584	1.37834
62	FA16:0	1.2111	1.52033	0.0395006	0.604381	1.4034
63	FA18:1	1.5417	1.71208	0.000808966	0.775752	3.09207
64	FA20:3	1.0228	1.4898	0.103162	0.57512	0.986479
65	FA14:0	1.2625	1.5888	0.0280766	0.667936	1.55166
66	FA24:0	1.0635	1.82433	0.0863389	0.867365	1.06379
67	FA17:0	1.4118	1.63967	0.00726314	0.713408	2.13888
68	PGa34:1	1.4521	0.803267	0.00432683	-0.316048	2.36383
69	PGa34:2	1.6293	0.543849	1.22135e-05	-0.878722	4.91316
70	PGa32:1	1.6001	0.679042	0.000101363	-0.558428	3.99412
71	PGa32:0	1.1623	0.683907	0.0526208	-0.548128	1.27884
72	PGa34:0	1.0238	1.11596	0.102714	0.15829	0.988369
73	DAG34:1	1.4858	1.71573	0.00256795	0.778821	2.59041
74	DAG36:2	1.6165	2.04404	3.71647e-05	1.03142	4.42987
75	DAG36:1	1.5592	2.24348	0.000498039	1.16574	3.30274
76	DAG32:1	1.0079	1.14	0.109719	0.189038	0.959717
77	DAG32:0	1.5642	1.48739	0.000427518	0.572781	3.36905
78	DAG34:0	1.5655	2.33221	0.000409762	1.2217	3.38747
79	DAG38:4	1.014	0.863526	0.107023	-0.211689	0.970523
80	MAG20:4	1.5487	0.347567	0.0006732	-1.52464	3.17186
81	MAG18:1	1.1017	1.41481	0.0721575	0.500608	1.14172
82	MAG20:3	1.0772	0.70251	0.0810942	-0.50941	1.09101
83	MAG22:5	1.4903	0.578037	0.00237655	-0.790766	2.62405
84	MAG18:2	1.0478	0.749593	0.0926226	-0.415821	1.03328
85	MAG22:6	1.5676	0.638326	0.000382979	-0.647635	3.41682
86	MAG22:4	1.1954	0.718045	0.0434907	-0.477854	1.3616
87	MAG16:1	1.0091	0.70997	0.109177	-0.49417	0.961867
88	AEA18:0	1.3493	1.26241	0.0139166	0.336182	1.85647
89	AEA18:1	1.2132	1.28814	0.0389922	0.365284	1.40902
90	AEA22:0	1.5697	1.585	0.000356862	0.664483	3.4475
91	AEA24:0	1.4741	2.14729	0.00311	1.10251	2.50724
92	AcCar16:0	1.3311	1.54	0.0164	0.62293	1.78516
93	AcCar18:0	1.5947	1.73	0.000132	0.790772	3.87943
94	AcCar16:1	1.213	0.58	0.039	-0.785875	1.40894
95	AcCar17:0	1.6068	2.06	7.02e-05	1.04264	4.15366
96	AcCar18:2	1.3412	1.67	0.015	0.739848	1.82391

## Sheet: Supplementary Table S3
No.	Compound	Acyl composition	FC	P-Value
1	DAG32:0	DAG32:0_16:0/16:0	1.48739	0.000427518
2	DAG32:1	DAG32:1_16:0/16:1	1.14	0.109719
3	DAG32:2	DAG32:2_16:1/16:1	0.779793	0.177443
4	DAG33:0	DAG33:0_17:0/16:0	1.30357	0.0169991
5	DAG34:0	DAG34:0_18:0/16:0	2.44933	0.000409762
6	DAG34:1	DAG34:1_16:0/18:1	1.71573	0.00256795
7	DAG34:2	DAG34:2_16:1/18:1	1.09789	0.267753
8	DAG34:3	DAG34:3_16:1/18:2	0.735577	0.0322352
9	DAG36:0	DAG36:0_16:0/20:0	2.72857	0.000139238
10	DAG36:1	DAG36:1_18:0/18:1	2.23618	9.82397e-05
11	DAG36:1	DAG36:1_16:0/20:1	2.26023	0.019275
12	DAG36:2	DAG36:2_18:1/18:1	2.05742	3.37179e-05
13	DAG36:2	DAG36:2_	1.57006	0.00379909
14	DAG36:3	DAG36:3_18:1/18:2	1.03235	0.703009
15	DAG36:3	DAG36:3_16:0/20:3	1.21981	0.0607033
16	DAG36:4	DAG36:4_	0.848921	0.144758
17	DAG38:0	DAG38:0_18:0/20:0	1.11111	0.670412
18	DAG38:1	DAG38:1_20:0/18:1	2.26901	0.00329574
19	DAG38:2	DAG38:2_20:1/18:1	1.95219	0.00207105
20	DAG38:3	DAG38:3_18:0/20:3	1.19393	0.0851035
21	DAG38:3	DAG38:3_	1.03812	0.698266
22	DAG38:4	DAG38:4_18:0/20:4	0.678696	0.0059617
23	DAG38:4	DAG38:4_	1.63021	0.0003966
24	DAG38:4	DAG38:4_	0.927778	0.479196
25	DAG38:5	DAG38:5_18:1/20:4	1.00581	0.939242
26	DAG40:2	DAG40:2_18:1/22:1	2.04202	0.000512199
27	DAG40:3	DAG40:3_	1.46914	0.0137949
28	DAG40:3	DAG40:3_	1.22973	0.162966
29	DAG40:4	DAG40:4_	1.17647	0.171456
30	DAG40:4	DAG40:4_	1.42308	0.00610734
31	DAG42:2	DAG42:2_18:1/24:1	2.03145	1.63537e-05
