# Supplementary material for: A distinct function of the retinoblastoma protein in the control of lipid composition identified by lipidomic profiling
Source: Oncogenesis. 2017 Jun 26;6(6):e350–. doi: 10.1038/oncsis.2017.51 (PMC5519198; doi:10.1038/oncsis.2017.51)
Supplement: Supplementary Table S4 [file oncsis201751x3.xlsx]

## Sheet: FC >　2.0, p < 0.01
Supplementary Table S4
Row	Gene Symbol	Gene Name	FC	P-Value
A_55_P1962224	Afap1l2	actin filament associated protein 1-like 2	2.71909	5.78144e-05
A_55_P2124736	Col14a1	collagen, type XIV, alpha 1	2.11592	0.000121438
A_30_P01031282	chr6:67155508-67216941_F	lincRNA:chr6:67155508-67216941 forward strand	2.20267	0.00263543
A_30_P01025678	chr10:117021051-117038683_F	lincRNA:chr10:117021051-117038683 forward strand	2.03816	0.0038531
A_55_P1972991	Pcsk6	proprotein convertase subtilisin/kexin type 6	2.15492	0.00167869
A_55_P2013158	Ablim1	actin-binding LIM protein 1	4.189	0.00151249
A_30_P01032978	chr15:77164450-77201325_R	lincRNA:chr15:77164450-77201325 reverse strand	2.12989	0.00790612
A_55_P1952915	Sh3bgr	SH3-binding domain glutamic acid-rich protein	3.56935	1.612e-05
A_55_P2123484	Gm11627	predicted gene 11627	3.19099	0.000112055
A_51_P475138	Duox1	dual oxidase 1	2.55543	4.35784e-06
A_55_P2062632	Smc5	structural maintenance of chromosomes 5	2.02811	0.000892495
A_55_P1981739	Donson	downstream neighbor of SON	2.25883	7.81409e-05
A_30_P01027500	chr8:124355710-124401160_R	lincRNA:chr8:124355710-124401160 reverse strand	4.22175	0.00645366
A_55_P2044627	Rnase10	ribonuclease, RNase A family, 10 (non-active)	2.0708	0.000133303
A_55_P2043062	Hs3st6	heparan sulfate (glucosamine) 3-O-sulfotransferase 6	3.83199	2.02053e-05
A_51_P123134	Ercc6l	excision repair cross-complementing rodent repair deficiency complementation group 6 like	2.1004	8.91177e-07
A_55_P2037812	Palmd	palmdelphin	3.62222	5.39754e-06
A_55_P2027327	Usp1	ubiquitin specific peptidase 1	2.00627	0.000927736
A_55_P2050226	Ackr4	atypical chemokine receptor 4	3.46374	3.47762e-06
A_51_P223709	Pask	PAS domain containing serine/threonine kinase	2.33479	1.5014e-06
A_51_P432403	Fgfr2	fibroblast growth factor receptor 2	2.06768	0.000974252
A_66_P113868	Cdh3	cadherin 3	2.09605	6.41308e-05
A_30_P01026972	H19	lincRNA:chr7:149761435-149764019 reverse strand	2.92412	4.48199e-05
A_52_P63343	Ciart	circadian associated repressor of transcription	3.1911	0.000143959
A_55_P2137521	Nmral1	NmrA-like family domain containing 1	2.06911	3.44537e-05
A_66_P101393	A530001N23Rik	RIKEN cDNA A530001N23 gene	4.01766	0.000511407
A_55_P2106255	Mbnl3	muscleblind-like 3 (Drosophila)	2.72911	2.65581e-06
A_66_P115938	Gm9991	predicted gene 9991	3.36728	1.04288e-05
A_55_P2056493	Tk1	thymidine kinase 1	2.6007	3.032e-06
A_51_P239984	Exo1	exonuclease 1	2.25176	0.000514512
A_51_P471025	Ablim1	actin-binding LIM protein 1	2.33212	0.0031398
A_51_P509997	Cox6a2	cytochrome c oxidase subunit VIa polypeptide 2	3.3622	1.61874e-06
A_51_P316553	Kdr	kinase insert domain protein receptor	3.14956	5.955e-08
A_55_P2164070	Grip1	glutamate receptor interacting protein 1	2.94407	5.88967e-05
A_52_P207303	Bmp3	bone morphogenetic protein 3	4.46987	0.000910507
A_66_P108003	Espn	espin	3.08371	1.99529e-05
A_51_P196973	Chaf1a	chromatin assembly factor 1, subunit A (p150)	2.45791	4.14468e-05
A_51_P351970	Hells	helicase, lymphoid specific	2.50957	6.75743e-05
A_51_P120717	Lmnb1	lamin B1	2.64156	6.49395e-08
A_30_P01018482	chr12:5303823-5379098_R	lincRNA:chr12:5303823-5379098 reverse strand	2.3582	7.4719e-05
A_51_P205215	Klhl30	kelch-like 30	2.67513	9.83076e-08
A_55_P1978122	Mutyh	mutY homolog (E. coli)	2.20918	4.87454e-06
A_51_P338262	Tnnt2	troponin T2, cardiac	2.01225	0.000119072
A_51_P169516	Ppp1r3d	protein phosphatase 1, regulatory subunit 3D	2.51973	3.92852e-05
A_55_P2128646	Gmnn	geminin	2.47904	0.000207502
A_51_P201137	Lbr	lamin B receptor	2.1187	1.68846e-05
A_66_P106275	Mutyh	mutY homolog (E. coli)	2.64066	7.72934e-05
A_55_P1995205	Top2a	topoisomerase (DNA) II alpha	2.17824	3.9846e-06
A_55_P2173188	Kank3	KN motif and ankyrin repeat domains 3	2.96192	1.41417e-06
A_55_P2105002	Pcna	proliferating cell nuclear antigen	2.42237	9.36656e-05
A_52_P522372	Aard	alanine and arginine rich domain containing protein	7.46647	0.00133136
A_51_P451588	Plekhb1	pleckstrin homology domain containing, family B (evectins) member 1	3.0985	3.74732e-05
A_55_P2160810	Foxd2	forkhead box D2	2.01829	1.0619e-06
A_55_P2086664	Tspan33	tetraspanin 33	3.57725	0.00312261
A_55_P2176585	Donson	downstream neighbor of SON	2.2718	4.81159e-05
A_51_P389988	Slc40a1	solute carrier family 40 (iron-regulated transporter), member 1	2.08243	0.00112848
A_51_P217498	Slc2a4	solute carrier family 2 (facilitated glucose transporter), member 4	6.07576	1.04615e-07
A_55_P2067478	Cdh6	cadherin 6	2.11137	3.11952e-05
A_55_P2027392	Gpr146	G protein-coupled receptor 146	2.66042	0.00106576
A_30_P01032537	chr15:8463685-8494960_R	lincRNA:chr15:8463685-8494960 reverse strand	2.32998	2.99774e-06
A_55_P1998066	Tmem121	transmembrane protein 121	2.05395	0.000180477
A_51_P110759	Slc1a1	solute carrier family 1 (neuronal/epithelial high affinity glutamate transporter, system Xag), member 1	6.37143	0.00746762
A_52_P495869	Mafb	v-maf musculoaponeurotic fibrosarcoma oncogene family, protein B (avian)	2.08749	0.00174498
A_51_P321341	Sult1a1	sulfotransferase family 1A, phenol-preferring, member 1	2.40038	0.00110986
A_52_P420466	Hist1h2ab	histone cluster 1, H2ab	2.16685	0.000700948
A_55_P2117119	Efhd1	EF hand domain containing 1	2.82341	0.000509385
A_55_P2376363	4930432F04Rik	RIKEN cDNA 4930432F04 gene	2.24079	6.08704e-05
A_51_P158638	Ggnbp1	gametogenetin binding protein 1	2.74152	0.00137909
A_55_P2030721	Ankle1	ankyrin repeat and LEM domain containing 1	2.85823	4.51671e-05
A_52_P163939	Cln6	ceroid-lipofuscinosis, neuronal 6	2.07242	1.87787e-05
A_55_P2154536	Hagh	hydroxyacyl glutathione hydrolase	2.18098	5.40381e-05
A_55_P1955417	Atad3a	ATPase family, AAA domain containing 3A	3.58286	8.74277e-06
A_51_P309854	Kcnn2	potassium intermediate/small conductance calcium-activated channel, subfamily N, member 2	5.12753	0.000875587
A_52_P197772	Xrcc2	X-ray repair complementing defective repair in Chinese hamster cells 2	2.3058	2.04163e-05
A_30_P01029732	chr1:135956616-135957485_R	lincRNA:chr1:135956616-135957485 reverse strand	2.36169	1.62822e-05
A_52_P550884	Samd12	sterile alpha motif domain containing 12	3.07451	5.62449e-05
A_51_P405912	Lmcd1	LIM and cysteine-rich domains 1	3.063	0.00258605
A_55_P2028491	Hmgn2	high mobility group nucleosomal binding domain 2	2.64917	0.000807448
A_55_P2142028	Clip4	CAP-GLY domain containing linker protein family, member 4	4.19365	0.0093644
A_55_P2136121	9030617O03Rik	RIKEN cDNA 9030617O03 gene	2.13691	0.000135795
A_55_P2043033	Pla2g3	phospholipase A2, group III	2.60232	3.06502e-05
A_55_P2090798	Mtus1	mitochondrial tumor suppressor 1	2.40566	1.84227e-06
A_55_P2108248	Art4	ADP-ribosyltransferase 4	2.33475	0.000277283
A_66_P130103	Ube2t	ubiquitin-conjugating enzyme E2T (putative)	2.27247	0.000505547
A_55_P1988795	Acss2	acyl-CoA synthetase short-chain family member 2	2.28792	9.41891e-06
A_55_P2063376	Add2	adducin 2 (beta)	5.02494	0.00389016
A_30_P01020765	chr19:4991356-4993113_R	lincRNA:chr19:4991356-4993113 reverse strand	2.58557	0.00185713
A_51_P108252	Gpsm2	G-protein signalling modulator 2 (AGS3-like, C. elegans)	2.00273	1.15777e-07
A_51_P158210	Mcm2	minichromosome maintenance deficient 2 mitotin (S. cerevisiae)	3.33054	3.10666e-05
A_52_P609972	Eln	elastin	4.5053	0.000801434
A_55_P2023692	Neurl1a	neuralized homolog 1A (Drosophila)	2.20524	0.000180401
A_55_P2006494	Apol10b	apolipoprotein L 10B	2.25262	0.00545183
A_52_P491544	Nedd9	neural precursor cell expressed, developmentally down-regulated gene 9	2.26622	2.14101e-06
A_52_P632691	Zfp395	zinc finger protein 395	4.87112	1.88936e-05
A_30_P01024387	chr5:22058025-22072475_F	lincRNA:chr5:22058025-22072475 forward strand	2.33653	0.000234987
A_55_P2078670	Cbs	cystathionine beta-synthase	2.63948	0.00168751
A_55_P2083252	Mtus2	microtubule associated tumor suppressor candidate 2	2.23727	5.27703e-05
A_51_P116407	Pald1	phosphatase domain containing, paladin 1	2.10317	6.18608e-05
A_52_P13730	Cbx2	chromobox 2	2.84167	2.68794e-05
A_55_P1994922	Klhl23	kelch-like 23	3.14459	3.92053e-05
A_52_P472302	Fxyd6	FXYD domain-containing ion transport regulator 6	11.2672	4.89526e-07
A_55_P2340221	Ppp1r12b	protein phosphatase 1, regulatory (inhibitor) subunit 12B	3.45729	0.00506897
A_51_P470311	Cby1	chibby homolog 1 (Drosophila)	2.20962	4.3255e-05
A_55_P2142033	Clip4	CAP-GLY domain containing linker protein family, member 4	3.00338	0.00702413
A_55_P2035286	Uhrf1	ubiquitin-like, containing PHD and RING finger domains, 1	2.01762	2.36621e-07
A_51_P291501	Ccno	cyclin O	2.13054	4.06619e-05
A_30_P01024059	chr17:29571806-29603008_F	lincRNA:chr17:29571806-29603008 forward strand	4.77793	0.00855299
A_51_P260578	St8sia2	ST8 alpha-N-acetyl-neuraminide alpha-2,8-sialyltransferase 2	2.95717	0.000477516
A_30_P01021604	chr6:128393530-128394127_F	lincRNA:chr6:128393530-128394127 forward strand	2.76018	0.00881142
A_66_P109460	Mtfr2	mitochondrial fission regulator 2	3.76204	0.000158018
A_55_P2035326	D5Ertd605e	DNA segment, Chr 5, ERATO Doi 605, expressed	2.11736	1.19518e-05
A_55_P2105958	Trpa1	transient receptor potential cation channel, subfamily A, member 1	4.00264	0.000401197
A_55_P2056926	Mtss1l	metastasis suppressor 1-like	2.00716	0.000201026
A_52_P545003	Cep72	centrosomal protein 72	3.83151	0.00558384
A_55_P2081615	Timeless	timeless circadian clock 1	2.80836	0.000677413
A_55_P2263877	8430436N08Rik	RIKEN cDNA 8430436N08 gene	2.36367	0.000504944
A_55_P2017694	Gprc5c	G protein-coupled receptor, family C, group 5, member C	3.19905	3.07541e-05
A_55_P2062314	2900041M22Rik	RIKEN cDNA 2900041M22 gene	2.22072	0.00434592
A_51_P481398	Kif11	kinesin family member 11	2.18818	3.19272e-05
A_55_P1954633	Ssh2	slingshot homolog 2 (Drosophila)	2.60135	0.000155718
A_51_P324934	Mcm3	minichromosome maintenance deficient 3 (S. cerevisiae)	3.44297	2.80542e-06
A_55_P2108773	4930427A07Rik	RIKEN cDNA 4930427A07 gene	2.05935	0.000340153
A_51_P283708	Msh2	mutS homolog 2 (E. coli)	2.07835	0.000526368
A_52_P219473	Cdc6	cell division cycle 6	2.96372	0.000432043
A_52_P304056	Jakmip2	janus kinase and microtubule interacting protein 2	2.15279	0.000363202
A_55_P2069022	Vstm4	V-set and transmembrane domain containing 4	3.51156	0.00159366
A_51_P148105	Rad51	RAD51 homolog	2.5327	3.14124e-06
A_51_P270949	Hist1h1b	histone cluster 1, H1b	2.55265	8.98571e-05
A_51_P348665	Ramp1	receptor (calcitonin) activity modifying protein 1	2.51804	3.84732e-05
A_55_P1956837	Rnf157	ring finger protein 157	2.61625	0.000749317
A_52_P498208	Hist1h2ak	histone cluster 1, H2ak	2.03193	0.000296349
A_55_P2022743	Tenm3	teneurin transmembrane protein 3	2.92689	0.000735665
A_66_P131979	Cdc6	cell division cycle 6	2.77447	3.5432e-05
A_55_P2120189	Gas2l3	growth arrest-specific 2 like 3	2.09729	0.000155343
A_55_P2073377	Mki67	antigen identified by monoclonal antibody Ki 67	2.01435	6.75018e-06
A_66_P110742	Gm9949	predicted gene 9949	2.00942	0.000331657
A_55_P1973838	Slc6a9	solute carrier family 6 (neurotransmitter transporter, glycine), member 9	2.27982	2.79315e-05
A_55_P2011490	Gm16510	predicted pseudogene 16510	2.19565	0.0060653
A_55_P1965154	Spc25	SPC25, NDC80 kinetochore complex component, homolog (S. cerevisiae)	2.22277	3.72348e-05
A_55_P2023391	Grhl3	grainyhead-like 3 (Drosophila)	3.39761	0.000209933
A_52_P139650	Ska1	spindle and kinetochore associated complex subunit 1	2.28037	1.80276e-06
A_52_P528600	Hhex	hematopoietically expressed homeobox	3.18817	0.00230308
A_51_P300506	Cox6b2	cytochrome c oxidase subunit VIb polypeptide 2	2.96012	8.97705e-05
A_30_P01028007	H19	lincRNA:chr7:149761435-149764019 reverse strand	2.80218	2.4346e-06
A_30_P01027006	chr6:134846715-134847933_R	lincRNA:chr6:134846715-134847933 reverse strand	2.72514	0.00169704
A_55_P2284119	Zfp395	zinc finger protein 395	6.99938	0.00230731
A_51_P208931	N4bp3	NEDD4 binding protein 3	2.33723	1.48848e-05
A_55_P2173832	Gpr125	G protein-coupled receptor 125	2.31344	0.00755645
A_51_P413597	Ranbp17	RAN binding protein 17	2.62364	0.00020149
A_51_P282609	Grik1	glutamate receptor, ionotropic, kainate 1	2.07603	0.000172307
A_55_P2414619	B130021B11Rik	RIKEN cDNA B130021B11 gene	2.11676	0.000774317
A_55_P2123002	Tet1	tet methylcytosine dioxygenase 1	3.0178	0.000971176
A_55_P2144140	Gm10386	predicted gene 10386	2.45693	0.0032633
A_55_P2032081	Dbp	D site albumin promoter binding protein	2.33435	6.97337e-07
A_52_P470466	D3Bwg0562e	DNA segment, Chr 3, Brigham & Women's Genetics 0562 expressed	13.849	0.000213034
A_51_P340699	Rasl11a	RAS-like, family 11, member A	2.69809	5.82143e-05
A_55_P2031288	Abcg5	ATP-binding cassette, sub-family G (WHITE), member 5	4.77669	0.0031417
A_51_P415905	Pola1	polymerase (DNA directed), alpha 1	2.81726	9.5782e-05
A_51_P163261	Gm6985	predicted pseudogene 6985	2.11754	0.00613272
A_52_P22763	Map2	microtubule-associated protein 2	3.88911	0.00328865
A_51_P435817	Zbtb8a	zinc finger and BTB domain containing 8a	2.29677	9.455e-05
A_55_P2017750	Cdc45	cell division cycle 45	2.53125	1.61757e-05
A_30_P01030901	chr7:119735208-119822808_R	lincRNA:chr7:119735208-119822808 reverse strand	2.18852	1.74929e-05
A_66_P125327	Ccne1	cyclin E1	2.25251	0.000650509
A_30_P01024890	chr9:36513484-36513993_R	lincRNA:chr9:36513484-36513993 reverse strand	3.01372	0.00583491
A_52_P537827	Wdr72	WD repeat domain 72	5.98231	2.26227e-06
A_55_P2154228	Ncapd3	non-SMC condensin II complex, subunit D3	2.05661	0.000333109
A_52_P236705	Ripply3	ripply3 homolog (zebrafish)	2.59658	0.00639365
A_55_P2042918	Trim37	tripartite motif-containing 37	2.306	0.000104849
A_55_P2289765	Fam160a2	family with sequence similarity 160, member A2	2.09844	2.27766e-05
A_55_P2184897	Lbr	lamin B receptor	2.82791	0.000343442
A_55_P2008126	Rad51	RAD51 homolog	2.53709	0.000477436
A_55_P1993789	Hmgn2	high mobility group nucleosomal binding domain 2	2.29469	3.05306e-07
A_55_P2083700	Adam33	a disintegrin and metallopeptidase domain 33	2.05645	0.00218005
A_51_P272283	Cmbl	carboxymethylenebutenolidase-like (Pseudomonas)	4.39776	3.52625e-06
A_30_P01023073	chr7:66562376-66579519_F	lincRNA:chr7:66562376-66579519 forward strand	2.44264	0.00106327
A_55_P2136373	Cep250	centrosomal protein 250	2.35859	4.84824e-05
A_30_P01030270	chr15:61984389-62102500_R	lincRNA:chr15:61984389-62102500 reverse strand	2.03822	0.00812674
A_51_P368009	E2f2	E2F transcription factor 2	2.07682	0.000118871
A_51_P472932	Atp8b1	ATPase, class I, type 8B, member 1	2.06147	0.00312937
A_55_P2084807	Rarb	retinoic acid receptor, beta	2.6118	0.00160162
A_66_P102090	Pkmyt1	protein kinase, membrane associated tyrosine/threonine 1	2.73745	2.25497e-06
A_30_P01033152	chr2:151773018-151776377_R	lincRNA:chr2:151773018-151776377 reverse strand	2.04827	0.00423709
A_51_P114843	H1fx	H1 histone family, member X	2.09499	0.000415298
A_55_P2023902	Gabra4	gamma-aminobutyric acid (GABA) A receptor, subunit alpha 4	4.46922	0.00268759
A_55_P1976356	Fgf18	fibroblast growth factor 18	7.29393	4.37814e-07
A_51_P314285	Tmem86a	transmembrane protein 86A	2.2462	4.09899e-06
A_55_P2020612	Arl4d	ADP-ribosylation factor-like 4D	2.0441	7.14036e-06
A_51_P213928	Nap1l3	nucleosome assembly protein 1-like 3	2.83609	0.0096864
A_55_P2000454	Tspan18	tetraspanin 18	3.12593	6.9684e-06
A_30_P01028054	chr5:137392195-137426421_F	lincRNA:chr5:137392195-137426421 forward strand	4.19216	9.28563e-08
A_55_P2018904	Zbtbd6	kelch repeat and BTB (POZ) domain containing 6	2.16745	0.000671326
A_52_P529570	Nsl1	NSL1, MIND kinetochore complex component, homolog (S. cerevisiae)	2.07836	0.000353738
A_52_P531731	Grin3a	glutamate receptor ionotropic, NMDA3A	2.07083	0.00190616
A_52_P147803	Syne4	spectrin repeat containing, nuclear envelope family member 4	2.16649	0.00017299
A_52_P387564	Tmpo	thymopoietin	2.41769	6.73785e-06
A_51_P241791	Cenpu	centromere protein U	2.11002	0.000864065
A_55_P2026360	Fbxw20	F-box and WD-40 domain protein 20	2.53121	0.00244559
A_55_P2143219	Rasgrp2	RAS, guanyl releasing protein 2	3.78044	1.76919e-05
A_51_P109050	Paqr4	progestin and adipoQ receptor family member IV	2.43891	3.10831e-08
A_55_P2095133	Synpo2	synaptopodin 2	2.12579	0.00037474
A_55_P2018666	Thrsp	thyroid hormone responsive	2.69112	0.00393576
A_51_P142107	Fzd7	frizzled homolog 7 (Drosophila)	2.71576	0.000474611
A_55_P2043862	Stmn1	stathmin 1	2.33126	3.88397e-07
A_55_P2059010	Rbp1	retinol binding protein 1, cellular	2.01853	0.00259099
A_55_P2056055	Zfp114	zinc finger protein 114	2.58738	0.00986916
A_52_P650180	Nipal2	NIPA-like domain containing 2	2.09284	0.00244402
A_55_P2126368	Atad5	ATPase family, AAA domain containing 5	2.7044	4.98002e-05
A_55_P2394490	D630004K10Rik	RIKEN cDNA D630004K10 gene	3.35252	0.000370695
A_55_P2013251	2410125D13Rik	RIKEN cDNA 2410125D13 gene	2.92172	0.00959136
A_51_P515965	Nfe2	nuclear factor, erythroid derived 2	2.21632	0.00823148
A_30_P01027000	chr8:59994102-59994797_F	lincRNA:chr8:59994102-59994797 forward strand	2.80504	0.00277777
A_66_P120277	9330182L06Rik	RIKEN cDNA 9330182L06 gene	5.90662	3.71971e-05
A_51_P301998	Fmo2	flavin containing monooxygenase 2	3.49276	2.62646e-05
A_52_P565575	Arhgap20	Rho GTPase activating protein 20	3.60038	4.64547e-06
A_52_P559817	Fbln7	fibulin 7	10.2015	4.65731e-11
A_55_P2116385	Gpr183	G protein-coupled receptor 183	3.17396	0.000643649
A_55_P2222870	Mylk	myosin, light polypeptide kinase	2.4048	3.50092e-06
A_55_P2430367	Zbtb8b	zinc finger and BTB domain containing 8b	6.41071	0.000737164
A_51_P152797	2810039B14Rik	RIKEN cDNA 2810039B14 gene	2.42808	0.000110947
A_55_P2077263	Cenpk	centromere protein K	2.72011	7.0461e-06
A_55_P2017413	Gm4788	predicted gene 4788	2.63951	0.00958277
A_55_P2029106	Bmf	BCL2 modifying factor	3.7305	7.74262e-06
A_55_P1975170	Agtr1b	angiotensin II receptor, type 1b	2.00892	0.00106648
A_52_P681391	G0s2	G0/G1 switch gene 2	3.09315	0.000214024
A_55_P2143233	Rasgrp2	RAS, guanyl releasing protein 2	3.71976	5.90967e-05
A_55_P1967736	Nkd1	naked cuticle 1 homolog (Drosophila)	3.12945	0.00015735
A_55_P2097840	LOC631505	similar to High mobility group protein 4 (HMG-4) (High mobility group protein 2a) (HMG-2a)	2.07496	0.000814652
A_55_P2017362	BC068157	cDNA sequence BC068157	2.84691	0.00274649
A_51_P285446	Lig1	ligase I, DNA, ATP-dependent	2.17636	4.29551e-05
A_55_P2140780	Clip4	CAP-GLY domain containing linker protein family, member 4	2.97039	0.00435892
A_55_P1952577	Ces1a	carboxylesterase 1A	2.21977	0.00485798
A_55_P1962364	Kifc1	kinesin family member C1	2.24378	0.00455377
A_55_P1968544	6330549D23Rik	RIKEN cDNA 6330549D23 gene	2.02719	0.00434365
A_52_P569794	Mphosph9	M-phase phosphoprotein 9	2.01859	0.00296921
A_30_P01018791	chr6:112552041-112560067_R	lincRNA:chr6:112552041-112560067 reverse strand	2.54857	4.05321e-05
A_55_P2014224	Sema5a	sema domain, seven thrombospondin repeats (type 1 and type 1-like), transmembrane domain (TM) and short cytoplasmic domain, (semaphorin) 5A	2.18508	3.89292e-05
A_30_P01021179	chr6:134879009-134880130_F	lincRNA:chr6:134879009-134880130 forward strand	3.03417	9.17775e-05
A_51_P408946	Ccne1	cyclin E1	2.2245	5.99692e-06
A_55_P2429480	Atad2	ATPase family, AAA domain containing 2	2.42331	0.00298293
A_30_P01033517	chr6:108162092-108162886_R	lincRNA:chr6:108162092-108162886 reverse strand	2.64012	5.00146e-05
A_55_P2187034	Stmn1-rs2	stathmin 1, related sequence 2	2.16252	0.000167746
A_55_P2042844	Nkx2-9	NK2 homeobox 9	6.09788	0.000212866
A_55_P2083694	Adam33	a disintegrin and metallopeptidase domain 33	2.05146	0.000216301
A_51_P214306	Haus4	HAUS augmin-like complex, subunit 4	2.2193	9.5527e-05
A_55_P1957049	Bai1	brain-specific angiogenesis inhibitor 1	2.80803	0.00193201
A_51_P431996	Zfp367	zinc finger protein 367	3.47292	2.63783e-06
A_30_P01018261	chr11:120041124-120052299_R	lincRNA:chr11:120041124-120052299 reverse strand	2.18782	0.00258052
A_55_P2016618	Neurl1a	neuralized homolog 1A (Drosophila)	2.68367	9.89011e-07
A_55_P2167416	Gm11855	mutS homolog 6 pseudogene	3.08014	5.55499e-05
A_55_P2185890	Cfh	complement component factor h	3.84635	0.00291382
A_55_P2118362	Tmem121	transmembrane protein 121	2.13426	1.40302e-05
A_51_P344461	Prrt2	proline-rich transmembrane protein 2	2.31226	0.00154629
A_55_P2397904	Car10	carbonic anhydrase 10	4.21402	0.00230314
A_51_P383270	Fras1	Fraser syndrome 1 homolog (human)	2.25694	0.00031539
A_55_P2180764	Gls	glutaminase	2.13172	4.57152e-05
A_52_P278336	Fbln5	fibulin 5	2.26542	0.000378098
A_55_P2085181	Chaf1b	chromatin assembly factor 1, subunit B (p60)	2.56081	1.63165e-05
A_55_P1959500	Ces2e	carboxylesterase 2E	2.34213	0.000369993
A_52_P37757	Eps8l1	EPS8-like 1	2.76211	0.00280529
A_55_P1990066	LOC100045975	similar to high mobility group nucleosomal binding domain 2	2.46324	0.000613603
A_55_P2011436	Gm11223	stathmin 1 pseudogene	2.46727	0.00076615
A_30_P01028715	chr9:36509939-36515389_R	lincRNA:chr9:36509939-36515389 reverse strand	2.79486	0.00259404
A_55_P2090359	Plcd4	phospholipase C, delta 4	8.00861	0.00709691
A_55_P1954698	Gm2788	predicted gene 2788	2.57014	0.000543232
A_55_P2037439	Depdc1a	DEP domain containing 1a	2.01551	5.30418e-05
A_30_P01018810	chr2:119412770-119435110_R	lincRNA:chr2:119412770-119435110 reverse strand	2.73197	0.00488665
A_51_P337089	Gins1	GINS complex subunit 1 (Psf1 homolog)	3.14147	1.06679e-05
A_51_P378051	Aoc3	amine oxidase, copper containing 3	3.57071	4.30529e-06
A_51_P176752	4930483J18Rik	RIKEN cDNA 4930483J18 gene	2.58243	0.00365831
A_55_P2122830	Zfp185	zinc finger protein 185	2.49516	0.00488283
A_55_P1968982	Pbx3	pre B cell leukemia homeobox 3	2.05323	3.63817e-05
A_51_P453909	Cyp2f2	cytochrome P450, family 2, subfamily f, polypeptide 2	2.5751	0.00958215
A_51_P253803	Mki67	antigen identified by monoclonal antibody Ki 67	2.21849	1.73617e-07
A_52_P203560	Fzd10	frizzled homolog 10 (Drosophila)	2.58169	0.00042048
A_55_P2028837	Tspan2	tetraspanin 2	2.22454	0.000286533
A_51_P195034	Esco2	establishment of cohesion 1 homolog 2 (S. cerevisiae)	2.07073	0.000546863
A_30_P01020056	chr6:134875724-134931975_F	lincRNA:chr6:134875724-134931975 forward strand	3.26254	1.35738e-05
A_55_P1961993	Cryl1	crystallin, lambda 1	2.34535	6.41117e-05
A_55_P1973178	Haus5	HAUS augmin-like complex, subunit 5	2.40887	4.19355e-09
A_55_P2110513	Lmo7	LIM domain only 7	2.05049	5.01375e-05
A_55_P2181381	Dfnb59	deafness, autosomal recessive 59 (human)	2.34414	0.00259327
A_52_P518922	Itga1	integrin alpha 1	2.32724	0.000664091
A_52_P173442	Wscd2	WSC domain containing 2	4.6915	1.7866e-05
A_55_P1988384	Slc7a3	solute carrier family 7 (cationic amino acid transporter, y+ system), member 3	2.84624	0.000617767
A_55_P2145389	Flrt3	fibronectin leucine rich transmembrane protein 3	2.09365	7.07007e-05
A_52_P532456	Plagl1	pleiomorphic adenoma gene-like 1	2.07488	3.72335e-05
A_30_P01024562	chr5:137392195-137426421_F	lincRNA:chr5:137392195-137426421 forward strand	3.91408	5.6205e-06
A_51_P189241	Jazf1	JAZF zinc finger 1	4.08257	0.00563749
A_55_P2034968	Sh3rf3	SH3 domain containing ring finger 3	2.64153	0.00375234
A_55_P2099526	H2afv	H2A histone family, member V	2.10137	8.14937e-06
A_30_P01028703	chr1:45569500-45580900_F	lincRNA:chr1:45569500-45580900 forward strand	2.48465	2.40948e-07
A_52_P656714	Map3k5	mitogen-activated protein kinase kinase kinase 5	4.68278	0.00291846
A_51_P345792	Tmem180	transmembrane protein 180	2.66637	0.000244671
A_55_P2129925	Mybl2	myeloblastosis oncogene-like 2	2.00517	2.04227e-05
A_51_P480233	Nmral1	NmrA-like family domain containing 1	2.17307	3.69673e-05
A_55_P2050019	Scml2	sex comb on midleg-like 2 (Drosophila)	2.11441	0.0003478
A_51_P329949	Fam13a	family with sequence similarity 13, member A	4.20893	0.000174947
A_55_P2113530	Whsc1	Wolf-Hirschhorn syndrome candidate 1 (human)	2.55923	0.00376856
A_52_P207314	Htra4	HtrA serine peptidase 4	2.0334	0.00142663
A_55_P2199118	Bend4	BEN domain containing 4	3.34168	7.12788e-05
A_55_P2114863	Mgll	monoglyceride lipase	2.51612	0.000195587
A_55_P2129696	Smad9	SMAD family member 9	3.31726	0.000393684
A_55_P2163319	Peg3	paternally expressed 3	3.22393	3.04005e-05
A_55_P1961968	Plagl1	pleiomorphic adenoma gene-like 1	2.0744	1.69251e-05
A_52_P354373	1190002F15Rik	RIKEN cDNA 1190002F15 gene	3.37941	1.99029e-08
A_30_P01027147	chr1:135956616-135957485_R	lincRNA:chr1:135956616-135957485 reverse strand	2.31438	2.65298e-05
A_51_P124535	Mest	mesoderm specific transcript	4.14143	8.20216e-05
A_51_P383399	Aldh1a7	aldehyde dehydrogenase family 1, subfamily A7	2.69342	0.0026746
A_52_P613596	Vav3	vav 3 oncogene	2.21309	0.00132359
A_55_P1953836	Pld5	phospholipase D family, member 5	3.50237	0.000416603
A_52_P489778	Ablim1	actin-binding LIM protein 1	4.3293	5.77384e-05
A_51_P508770	Mmp17	matrix metallopeptidase 17	2.28713	0.000383985
A_51_P246677	Rec8	REC8 homolog (yeast)	2.77924	0.00037565
A_55_P2002226	Dzip1	DAZ interacting protein 1	2.54209	0.000648231
A_55_P2110512	Lmo7	LIM domain only 7	2.29763	2.74803e-05
A_55_P1964805	Rpa1	replication protein A1	2.30842	0.00109864
A_55_P2350022	Akap6	A kinase (PRKA) anchor protein 6	2.02853	0.00253715
A_52_P408315	A230074B11Rik	RIKEN cDNA A230074B11 gene	2.11231	0.000181066
A_30_P01026543	chr2:60038543-60046318_R	lincRNA:chr2:60038543-60046318 reverse strand	2.50959	0.00964259
A_66_P109220	Mettl20	methyltransferase like 20	2.62264	0.000133855
A_55_P1991718	Hmmr	hyaluronan mediated motility receptor (RHAMM)	2.3732	4.22381e-06
A_51_P173601	Bcam	basal cell adhesion molecule	2.41836	0.000261001
A_51_P487999	Sgol1	shugoshin-like 1 (S. pombe)	2.29105	0.00051849
A_52_P513123	Dna2	DNA replication helicase 2 homolog (yeast)	3.91731	0.000283361
A_55_P2101757	Dscc1	defective in sister chromatid cohesion 1 homolog (S. cerevisiae)	3.26784	3.31079e-05
A_30_P01022823	chrX:165792277-165807952_F	lincRNA:chrX:165792277-165807952 forward strand	2.00957	0.00687294
A_52_P796840	Cfhr2	complement factor H-related 2	2.07039	0.00022078
A_52_P449871	Id4	inhibitor of DNA binding 4	2.61266	1.37099e-05
A_52_P231428	Cped1	cadherin-like and PC-esterase domain containing 1	2.04997	0.000565807
A_55_P1988246	LOC638183	similar to High mobility group protein 2 (HMG-2)	2.51164	0.00106752
A_55_P2003803	Scml2	sex comb on midleg-like 2 (Drosophila)	4.59576	6.08612e-06
A_55_P2063785	Ank1	ankyrin 1, erythroid	2.14837	0.00850875
A_51_P198775	BC055324	cDNA sequence BC055324	2.08016	3.36334e-05
A_55_P1991688	Rad51ap1	RAD51 associated protein 1	2.548	3.64077e-06
A_55_P2079390	4930579G24Rik	RIKEN cDNA 4930579G24 gene	2.47001	6.79362e-06
A_55_P2122648	Dtymk	deoxythymidylate kinase	2.28298	5.32626e-05
A_55_P1959828	Slc35g1	solute carrier family 35, member G1	2.72917	0.00065108
A_30_P01021167	chr2:119412770-119435110_R	lincRNA:chr2:119412770-119435110 reverse strand	2.66627	0.00186275
A_55_P1985143	Gm8284	predicted gene 8284	2.36405	0.00397244
A_52_P498193	Aldh1l2	aldehyde dehydrogenase 1 family, member L2	2.26921	1.14515e-05
A_55_P2026214	Gm5899	predicted pseudogene 5899	2.25774	5.43703e-05
A_51_P408071	Kntc1	kinetochore associated 1	2.18373	0.000468938
A_30_P01023875	chr5:137392195-137426421_F	lincRNA:chr5:137392195-137426421 forward strand	3.31446	5.77237e-08
A_55_P2277171	Gm10134	predicted gene 10134	5.89398	0.00147176
A_30_P01018547	chr5:73771801-73772662_F	lincRNA:chr5:73771801-73772662 forward strand	4.35763	0.00200021
A_55_P2348799	1700025G04Rik	RIKEN cDNA 1700025G04 gene	2.44311	0.000794213
A_52_P348250	Klhl29	kelch-like 29	2.55303	3.43101e-05
A_52_P118706	9630013D21Rik	RIKEN cDNA 9630013D21 gene	2.40722	0.00716997
A_51_P162471	Dnajc9	DnaJ (Hsp40) homolog, subfamily C, member 9	2.52669	0.000126508
A_55_P2159807	Rfc4	replication factor C (activator 1) 4	2.1361	0.000117177
A_52_P474089	Capn6	calpain 6	2.01998	5.86177e-05
A_51_P517695	Ly6f	lymphocyte antigen 6 complex, locus F	2.46414	0.00172583
A_30_P01028194	chr10:62267317-62269871_R	lincRNA:chr10:62267317-62269871 reverse strand	3.22888	1.54265e-05
A_55_P2029682	Fry	furry homolog (Drosophila)	3.5406	2.26399e-07
A_30_P01021843	chr12:117623500-117643575_R	lincRNA:chr12:117623500-117643575 reverse strand	3.26647	6.88381e-07
A_55_P2151096	Jakmip2	janus kinase and microtubule interacting protein 2	2.08801	0.0011349
A_52_P182298	Rln1	relaxin 1	4.12298	3.18156e-07
A_51_P391495	Pola2	polymerase (DNA directed), alpha 2	2.68457	1.42639e-05
A_51_P330213	Asf1b	ASF1 anti-silencing function 1 homolog B (S. cerevisiae)	2.23059	2.06876e-07
A_52_P162099	Ckap2	cytoskeleton associated protein 2	2.3182	1.94e-05
A_30_P01024592	chrX:148720661-148763177_R	lincRNA:chrX:148720661-148763177 reverse strand	2.01766	0.00218207
A_52_P520466	Kif18b	kinesin family member 18B	3.01065	8.40728e-06
A_30_P01023318	chr6:134846715-134847933_R	lincRNA:chr6:134846715-134847933 reverse strand	2.45467	0.00188803
A_30_P01028827	H19	lincRNA:chr7:149761435-149764019 reverse strand	2.71716	0.000299267
A_55_P2073705	Tfdp2	transcription factor Dp 2	2.42171	0.000153049
A_52_P23225	Gpc3	glypican 3	2.99661	1.2281e-06
A_55_P1961180	4930429B21Rik	RIKEN cDNA 4930429B21 gene	2.02456	7.13005e-05
A_55_P2102095	1810010H24Rik	RIKEN cDNA 1810010H24 gene	4.54623	0.00599858
A_51_P170178	B3gnt8	UDP-GlcNAc:betaGal beta-1,3-N-acetylglucosaminyltransferase 8	6.18176	0.00323816
A_55_P2177910	Lepr	leptin receptor	3.39066	0.00128197
A_55_P1972792	Stil	Scl/Tal1 interrupting locus	2.24546	0.000298438
A_66_P124011	Spint2	serine protease inhibitor, Kunitz type 2	3.23766	5.35777e-06
A_52_P235861	Peg3	paternally expressed 3	4.0016	8.7727e-06
A_55_P1999473	Ppp1r26	protein phosphatase 1, regulatory subunit 26	4.54056	0.000143377
A_51_P264769	Dmp1	dentin matrix protein 1	7.12905	0.00404146
A_55_P2066750	Agbl5	ATP/GTP binding protein-like 5	2.34698	0.00326437
A_51_P466685	Fbxl22	F-box and leucine-rich repeat protein 22	8.21186	0.000769956
A_55_P2149896	Fam211a	family with sequence similarity 211, member A	2.04722	2.63469e-05
A_55_P2005475	Sult1a1	sulfotransferase family 1A, phenol-preferring, member 1	2.88379	1.11962e-05
A_55_P2088028	Mtss1	metastasis suppressor 1	4.00762	0.000305738
A_55_P1968649	Atp1b2	ATPase, Na+/K+ transporting, beta 2 polypeptide	3.45483	0.000531149
A_55_P2152035	Tcf19	transcription factor 19	2.74472	3.82618e-06
A_55_P2071691	Kank3	KN motif and ankyrin repeat domains 3	2.86444	2.61413e-06
A_52_P646783	Fbxl22	F-box and leucine-rich repeat protein 22	7.09659	2.10809e-08
A_55_P2211319	Fgf18	fibroblast growth factor 18	6.36828	6.76058e-07
A_55_P2032659	Tox	thymocyte selection-associated high mobility group box	2.26409	0.000146292
A_55_P2017418	Cfh	complement component factor h	2.29697	0.000712341
A_55_P2028496	Hmgn2l6	high-mobility group nucleosomal binding domain 2-like 6	2.35111	5.82391e-07
A_55_P1958275	Bcl11a	B cell CLL/lymphoma 11A (zinc finger protein)	2.42157	0.000121478
A_51_P425847	Ulbp1	UL16 binding protein 1	2.12389	0.00226817
A_55_P2136817	Coro2b	coronin, actin binding protein, 2B	9.02522	0.000239638
A_51_P369636	Hat1	histone aminotransferase 1	2.10033	0.000509201
A_55_P2159595	Herc1	hect (homologous to the E6-AP (UBE3A) carboxyl terminus) domain and RCC1 (CHC1)-like domain (RLD) 1	3.48883	7.2721e-05
A_30_P01023119	chr4:135896689-135918414_F	lincRNA:chr4:135896689-135918414 forward strand	2.57883	0.00476764
A_55_P2184279	4930556A17Rik	RIKEN cDNA 4930556A17 gene	2.1879	0.00301859
A_55_P1988789	Acss2	acyl-CoA synthetase short-chain family member 2	2.1817	9.23245e-05
A_52_P124472	Kcnd2	potassium voltage-gated channel, Shal-related family, member 2	2.09084	0.000847978
A_55_P2134082	Clip4	CAP-GLY domain containing linker protein family, member 4	2.82516	0.00100793
A_55_P2081616	Timeless	timeless circadian clock 1	2.64107	8.42484e-05
A_51_P383991	2015-09-04	septin 4	2.40947	0.000897835
A_30_P01030720	chr10:62267317-62269871_R	lincRNA:chr10:62267317-62269871 reverse strand	2.7343	0.000279759
A_30_P01024275	chr8:124397412-124398022_R	lincRNA:chr8:124397412-124398022 reverse strand	4.11271	0.00850408
A_55_P2011146	Reep1	receptor accessory protein 1	4.05494	1.49671e-05
A_55_P2071846	Gm8681	high mobility group box 2 pseudogene	2.49308	6.45433e-07
A_52_P480088	Col27a1	collagen, type XXVII, alpha 1	4.48354	1.55915e-07
A_52_P112591	Tcra	T cell receptor alpha chain	2.17063	0.00719374
A_55_P2133562	Ppih	peptidyl prolyl isomerase H	2.1219	0.00435514
A_55_P1988083	Prc1	protein regulator of cytokinesis 1	2.07171	4.12513e-07
A_55_P2062535	LOC100045517	similar to integrin beta 3 binding protein	2.38346	0.000885407
A_52_P561650	Vwa1	von Willebrand factor A domain containing 1	3.88866	4.5333e-05
A_55_P2001583	Tspan18	tetraspanin 18	3.45059	0.0085548
A_30_P01026217	chr11:16831925-16851121_R	lincRNA:chr11:16831925-16851121 reverse strand	2.43501	0.000921172
A_55_P2162136	Hmgn2	high mobility group nucleosomal binding domain 2	2.24157	0.000113491
A_30_P01018351	chr4:114585803-114588898_F	lincRNA:chr4:114585803-114588898 forward strand	2.02402	0.000282718
A_55_P2090817	Macrod2	MACRO domain containing 2	2.42052	0.000100343
A_55_P2031471	Rufy4	RUN and FYVE domain containing 4	4.12323	0.00111948
A_52_P297093	Matn3	matrilin 3	2.26775	0.000597177
A_52_P500274	Ntrk3	neurotrophic tyrosine kinase, receptor, type 3	2.50087	0.00233204
A_52_P609024	Cenpw	centromere protein W	2.19909	6.87881e-07
A_51_P428134	Lrig3	leucine-rich repeats and immunoglobulin-like domains 3	2.06752	0.000222622
A_55_P2034245	Meox1	mesenchyme homeobox 1	2.34767	1.29242e-06
A_55_P2159801	Rfc4	replication factor C (activator 1) 4	2.10679	4.89912e-06
A_55_P2009329	Gm8709	glyceraldehyde-3-phosphate dehydrogenase pseudogene	9.74246	3.56205e-06
A_30_P01025686	chr2:119412770-119435110_R	lincRNA:chr2:119412770-119435110 reverse strand	2.00963	0.000579113
A_52_P211223	Cdca2	cell division cycle associated 2	2.06969	2.16655e-07
A_55_P2031403	2210404O07Rik	RIKEN cDNA 2210404O07 gene	2.11065	0.000181611
A_51_P463087	Cenpm	centromere protein M	2.00887	2.84381e-06
A_55_P2010773	Tbx2	T-box 2	2.90192	0.00790519
A_55_P2033135	Sh3bgr	SH3-binding domain glutamic acid-rich protein	3.61721	9.2506e-05
A_55_P2062598	E2f7	E2F transcription factor 7	2.83305	2.67302e-06
A_55_P1997320	Zim1	zinc finger, imprinted 1	3.53832	0.000153832
A_55_P1964078	Gm4248	high mobility group nucleosomal binding domain 2 pseudogene	2.28687	0.000101308
A_51_P442964	Casc5	cancer susceptibility candidate 5	2.00508	0.00468346
A_30_P01026385	chr5:137395007-137412976_F	lincRNA:chr5:137395007-137412976 forward strand	3.50199	5.86684e-05
A_30_P01025936	chr8:124355710-124401160_R	lincRNA:chr8:124355710-124401160 reverse strand	2.86649	0.00943825
A_55_P2028474	Adam22	a disintegrin and metallopeptidase domain 22	2.49139	8.42222e-05
A_52_P30451	Ppp1r3c	protein phosphatase 1, regulatory (inhibitor) subunit 3C	6.38838	0.00160547
A_30_P01028102	chr5:137392195-137426421_F	lincRNA:chr5:137392195-137426421 forward strand	3.20066	2.85701e-05
A_52_P151320	Tnfaip8l1	tumor necrosis factor, alpha-induced protein 8-like 1	2.94823	0.000293888
A_55_P2089520	Col10a1	collagen, type X, alpha 1	5.22569	1.2148e-06
A_55_P1967539	Hunk	hormonally upregulated Neu-associated kinase	2.62435	1.23695e-07
A_55_P2114069	Hyls1	hydrolethalus syndrome 1	2.27352	9.97935e-05
A_51_P319070	Retsat	retinol saturase (all trans retinol 13,14 reductase)	2.0486	6.1986e-05
A_51_P455897	Fam64a	family with sequence similarity 64, member A	2.15824	5.24466e-06
A_55_P1997141	Mybl2	myeloblastosis oncogene-like 2	2.06716	2.74959e-06
A_51_P336721	Tipin	timeless interacting protein	2.59321	2.90051e-05
A_52_P240542	Id2	inhibitor of DNA binding 2	2.08471	0.000197137
A_55_P1993168	Ppargc1b	peroxisome proliferative activated receptor, gamma, coactivator 1 beta	4.27383	0.00241223
A_55_P2005838	Ticrr	TOPBP1-interacting checkpoint and replication regulator	2.48298	0.000106003
A_55_P2013823	Gal3st1	galactose-3-O-sulfotransferase 1	3.01584	7.80939e-07
A_52_P387724	Tcf7l1	transcription factor 7 like 1 (T cell specific, HMG box)	2.03642	0.000372747
A_52_P459929	Itga1	integrin alpha 1	2.46517	5.87542e-05
A_55_P2010871	Daam2	dishevelled associated activator of morphogenesis 2	3.8616	4.36162e-07
A_51_P218975	Kcns3	potassium voltage-gated channel, delayed-rectifier, subfamily S, member 3	4.50497	0.000218712
A_52_P52849	Cpxm2	carboxypeptidase X 2 (M14 family)	2.2499	0.0034442
A_51_P475628	Paqr6	progestin and adipoQ receptor family member VI	2.32166	0.00314331
A_55_P2053933	Foxa1	forkhead box A1	2.3637	0.00236405
A_55_P2076916	A230065H16Rik	RIKEN cDNA A230065H16 gene	3.6705	0.00511358
A_51_P433615	Klhl6	kelch-like 6	3.92084	0.00417672
A_55_P2161232	6720489N17Rik	RIKEN cDNA 6720489N17 gene	2.71276	7.2115e-07
A_52_P238044	Psmc3ip	proteasome (prosome, macropain) 26S subunit, ATPase 3, interacting protein	2.3209	7.35922e-06
A_55_P1961014	Selenbp1	selenium binding protein 1	2.21062	1.01051e-05
A_55_P2183652	Foxd2os	forkhead box D2, opposite strand	2.01737	0.000260954
A_55_P2025490	Tnfrsf18	tumor necrosis factor receptor superfamily, member 18	3.95437	2.20213e-06
A_51_P451106	Brca2	breast cancer 2	3.13704	7.79573e-06
A_30_P01031949	chr2:119412770-119435110_R	lincRNA:chr2:119412770-119435110 reverse strand	2.21732	0.000571419
A_55_P1971244	Ndufa4l2	NADH dehydrogenase (ubiquinone) 1 alpha subcomplex, 4-like 2	2.52397	0.00193328
A_51_P517672	Rnf152	ring finger protein 152	2.38972	0.00170828
A_51_P372992	4632428N05Rik	RIKEN cDNA 4632428N05 gene	2.13292	7.75174e-05
A_30_P01023210	chr15:8463685-8494960_R	lincRNA:chr15:8463685-8494960 reverse strand	2.23907	1.38656e-06
A_51_P517096	Casp8ap2	caspase 8 associated protein 2	2.22947	3.69737e-05
A_52_P29151	Ankrd44	ankyrin repeat domain 44	2.17085	5.1719e-05
A_51_P367310	Chaf1b	chromatin assembly factor 1, subunit B (p60)	2.60048	2.97663e-05
A_51_P473953	Arhgef26	Rho guanine nucleotide exchange factor (GEF) 26	4.83776	0.000304616
A_55_P2047559	Ccp110	centriolar coiled coil protein 110	2.58298	0.000700384
A_55_P1995243	Cobl	cordon-bleu WH2 repeat	2.14343	2.70973e-05
A_55_P2137706	Tmpo	thymopoietin	2.61426	1.48943e-08
A_55_P1955687	Alg6	asparagine-linked glycosylation 6 (alpha-1,3,-glucosyltransferase)	2.20302	0.00428539
A_51_P410451	Tube1	epsilon-tubulin 1	2.13499	1.62899e-05
A_30_P01030222	chr17:29571806-29603008_F	lincRNA:chr17:29571806-29603008 forward strand	2.03595	0.000459968
A_51_P419286	Batf3	basic leucine zipper transcription factor, ATF-like 3	4.03067	0.0009904
A_52_P235347	Fgf21	fibroblast growth factor 21	4.51203	0.00780945
A_51_P241319	Cilp	cartilage intermediate layer protein, nucleotide pyrophosphohydrolase	6.5887	0.001077
A_55_P2001494	Kitl	kit ligand	2.43734	0.00314959
A_55_P2008982	Gm9109	transcriptional adaptor 3 pseudogene	2.30601	0.00104339
A_55_P2137937	Fxyd1	FXYD domain-containing ion transport regulator 1	3.12576	0.0018023
A_52_P327588	Plcd4	phospholipase C, delta 4	4.91135	0.00104499
A_55_P2147696	Nptx2	neuronal pentraxin 2	2.51437	0.000418641
A_51_P206225	Uroc1	urocanase domain containing 1	2.81507	0.00575626
A_52_P151393	Fam211b	family with sequence similarity 211, member B	2.08774	0.000643297
A_55_P2074796	Cdkn2c	cyclin-dependent kinase inhibitor 2C (p18, inhibits CDK4)	3.14929	4.92458e-08
A_55_P2009988	Trib3	tribbles homolog 3 (Drosophila)	2.35393	0.000105193
A_55_P2054708	LOC100044824	hypothetical protein LOC100044824	2.77352	0.000151817
A_52_P552589	Map4k1	mitogen-activated protein kinase kinase kinase kinase 1	2.56505	6.57491e-06
A_55_P2170210	Ap1s3	adaptor-related protein complex AP-1, sigma 3	2.07854	0.000435059
A_52_P588881	Iqgap3	IQ motif containing GTPase activating protein 3	2.12929	0.000612511
A_51_P243900	Nell2	NEL-like 2	3.94761	0.000215824
A_55_P2013601	Ldb2	LIM domain binding 2	4.08006	7.82086e-06
A_52_P6828	Xk	Kell blood group precursor (McLeod phenotype) homolog	2.19767	0.00652178
A_51_P492830	Cenph	centromere protein H	2.02086	0.000192374
A_51_P415247	4930524J08Rik	RIKEN cDNA 4930524J08 gene	3.65652	6.33448e-09
A_30_P01021588	H19	lincRNA:chr7:149761435-149764019 reverse strand	3.03128	7.8678e-06
A_55_P1970234	Dclk2	doublecortin-like kinase 2	2.55547	0.000337758
A_51_P201338	Mtss1	metastasis suppressor 1	2.52467	5.89439e-07
A_30_P01026387	chr3:37543528-37546874_F	lincRNA:chr3:37543528-37546874 forward strand	3.11047	0.00687328
A_55_P2090060	Mab21l3	mab-21-like 3 (C. elegans)	2.84701	9.08534e-06
A_51_P508959	Prr15	proline rich 15	3.56545	0.00538993
A_55_P2102857	Krtcap3	keratinocyte associated protein 3	2.03131	0.000153487
A_51_P303749	Depdc1b	DEP domain containing 1B	2.12407	8.12144e-06
A_51_P425798	Mtus2	microtubule associated tumor suppressor candidate 2	2.27031	0.000866064
A_52_P294253	Zfp41	zinc finger protein 41	2.60427	5.5265e-06
A_55_P2090557	Fam211a	family with sequence similarity 211, member A	2.13849	3.96998e-05
A_51_P246166	Wfdc18	WAP four-disulfide core domain 18	2.47093	0.00100323
A_55_P1966749	Cyp2s1	cytochrome P450, family 2, subfamily s, polypeptide 1	5.18583	8.45707e-07
A_55_P2043337	Colq	collagen-like tail subunit (single strand of homotrimer) of asymmetric acetylcholinesterase	2.25559	8.46807e-05
A_55_P2110615	Slc37a2	solute carrier family 37 (glycerol-3-phosphate transporter), member 2	2.04078	0.00218398
A_55_P2289040	AI429363	expressed sequence AI429363	2.69599	3.69554e-05
A_51_P497402	Tonsl	tonsoku-like, DNA repair protein	3.09433	1.50086e-06
A_55_P2258757	1700042O10Rik	RIKEN cDNA 1700042O10 gene	2.10745	0.00377795
A_30_P01020631	chr5:137411861-137413010_F	lincRNA:chr5:137411861-137413010 forward strand	3.89721	4.6621e-05
A_52_P177847	Tril	TLR4 interactor with leucine-rich repeats	5.19545	7.68031e-05
A_55_P2005060	Ddx43	DEAD (Asp-Glu-Ala-Asp) box polypeptide 43	4.54513	0.00344818
A_51_P168632	Prim1	DNA primase, p49 subunit	3.11407	1.12274e-05
A_55_P1963184	Pgap1	post-GPI attachment to proteins 1	2.56302	0.00114707
A_30_P01025309	chr5:137392195-137426421_F	lincRNA:chr5:137392195-137426421 forward strand	3.98315	1.19558e-07
A_55_P2100739	Cngb1	cyclic nucleotide gated channel beta 1	2.66305	1.87603e-05
A_66_P111858	LOC100048070	similar to replication factor C 5	2.1335	7.59979e-05
A_55_P2031058	Mc2r	melanocortin 2 receptor	2.73024	0.00236769
A_55_P1991253	Zfp407	zinc finger protein 407	2.39912	8.27253e-05
A_30_P01030753	chr16:43623581-43642715_R	lincRNA:chr16:43623581-43642715 reverse strand	2.08329	0.000263313
A_55_P2127473	Cped1	cadherin-like and PC-esterase domain containing 1	2.09475	0.000561256
A_51_P165704	Mcm7	minichromosome maintenance deficient 7 (S. cerevisiae)	2.54138	5.68834e-06
A_51_P404463	1500015O10Rik	RIKEN cDNA 1500015O10 gene	2.97685	2.03122e-05
A_30_P01028037	chr11:120041124-120052299_R	lincRNA:chr11:120041124-120052299 reverse strand	2.40666	0.00195555
A_51_P490509	Bub1b	budding uninhibited by benzimidazoles 1 homolog, beta (S. cerevisiae)	2.09362	0.00129019
A_55_P2179314	Macrod2	MACRO domain containing 2	2.5543	1.18186e-06
A_51_P195573	Dnmt1	DNA methyltransferase (cytosine-5) 1	2.69952	3.82512e-05
A_66_P105032	Gm13889	predicted gene 13889	3.75498	2.01901e-07
A_55_P1987805	Rps6ka5	ribosomal protein S6 kinase, polypeptide 5	3.07284	0.00234635
A_52_P84234	Map4k2	mitogen-activated protein kinase kinase kinase kinase 2	2.05355	0.00136176
A_52_P206058	Apitd1	apoptosis-inducing, TAF9-like domain 1	3.68787	9.41609e-05
A_55_P2096917	Mreg	melanoregulin	2.16686	0.000702481
A_30_P01019204	chr7:119735208-119822808_R	lincRNA:chr7:119735208-119822808 reverse strand	2.00742	2.00457e-05
A_55_P2360661	Cbx5	chromobox 5	2.02521	5.616e-05
A_55_P1994194	Heph	hephaestin	2.36737	0.00167033
A_51_P489736	Tmem194b	transmembrane protein 194B	3.93874	4.0741e-05
A_55_P2094963	Gm10105	high mobility group nucleosomal binding domain 2 pseudogene	2.06678	0.000176242
A_55_P2012498	Cdca7	cell division cycle associated 7	2.61334	4.46149e-06
A_55_P2041397	Ezh2	enhancer of zeste homolog 2 (Drosophila)	2.38829	3.39511e-05
A_55_P2122997	Tet1	tet methylcytosine dioxygenase 1	2.77748	4.66526e-05
A_55_P2117590	Zfp395	zinc finger protein 395	5.0476	0.00655912
A_55_P2001250	Cpz	carboxypeptidase Z	2.54573	1.33459e-05
A_51_P331059	Tex15	testis expressed gene 15	3.29316	0.00922218
A_55_P2110245	Fignl1	fidgetin-like 1	3.42101	5.41743e-07
A_52_P227267	Atp1a2	ATPase, Na+/K+ transporting, alpha 2 polypeptide	2.33653	0.00146586
A_55_P1969341	Brip1	BRCA1 interacting protein C-terminal helicase 1	2.12699	0.000128705
A_55_P1974421	Itga3	integrin alpha 3	2.0153	0.000229758
A_55_P2244355	2410024N13Rik	RIKEN cDNA 2410024N13 gene	2.52255	0.00341744
A_55_P2054362	Cx3cr1	chemokine (C-X3-C motif) receptor 1	3.84884	0.00189765
A_52_P488361	Tmem110	transmembrane protein 110	2.25485	0.000180642
A_55_P2112355	Gm7125	high mobility group nucleosomal binding domain 2 pseudogene	2.20864	0.000704075
A_55_P2064676	Gas2l3	growth arrest-specific 2 like 3	2.3312	1.51289e-06
A_55_P2109585	Plekha7	pleckstrin homology domain containing, family A member 7	6.47095	1.7384e-07
A_51_P221510	Fam81a	family with sequence similarity 81, member A	3.7357	0.00016195
A_55_P2069306	Ptpn18	protein tyrosine phosphatase, non-receptor type 18	2.07903	0.000294398
A_51_P137029	Plce1	phospholipase C, epsilon 1	2.05414	0.00211895
A_55_P2136174	Hdgfrp3	hepatoma-derived growth factor, related protein 3	2.97691	0.000414234
A_51_P464822	Hist1h1e	histone cluster 1, H1e	2.12601	7.92341e-05
A_52_P337259	Heyl	hairy/enhancer-of-split related with YRPW motif-like	3.84985	4.00564e-07
A_52_P359958	Osbpl6	oxysterol binding protein-like 6	2.15599	0.00049422
A_55_P1968438	Arxes1	adipocyte-related X-chromosome expressed sequence 1	2.02953	8.78725e-05
A_30_P01027159	chr15:8463685-8494960_R	lincRNA:chr15:8463685-8494960 reverse strand	2.49237	2.95612e-05
A_51_P317941	Perp	PERP, TP53 apoptosis effector	2.08061	3.41668e-05
A_55_P2174711			2.78357	0.00688648
A_55_P2067722	Camsap3	calmodulin regulated spectrin-associated protein family, member 3	2.20753	9.51797e-05
A_55_P1967643	Plb1	phospholipase B1	3.12205	0.000439828
A_55_P2122643	Dtymk	deoxythymidylate kinase	2.01333	7.63723e-05
A_55_P2039379	Slc27a6	solute carrier family 27 (fatty acid transporter), member 6	8.24938	2.08514e-06
A_52_P671132	Dner	delta/notch-like EGF-related receptor	2.30932	0.000104065
A_55_P2040416	Pradc1	protease-associated domain containing 1	2.54933	9.13135e-06
A_55_P2036459	Med24	mediator complex subunit 24	2.55402	1.75946e-06
A_55_P1966369	Mybl1	myeloblastosis oncogene-like 1	2.59513	0.000371324
A_51_P190111	Mcm5	minichromosome maintenance deficient 5, cell division cycle 46 (S. cerevisiae)	2.89743	4.92452e-07
A_52_P675617	Agbl3	ATP/GTP binding protein-like 3	2.28114	0.000206283
A_55_P1979335	1810062G17Rik	RIKEN cDNA 1810062G17 gene	2.12703	9.21181e-05
A_51_P299287	Impa2	inositol (myo)-1(or 4)-monophosphatase 2	2.06861	5.92446e-05
A_55_P2107362	Gjc1	gap junction protein, gamma 1	2.01871	3.11283e-07
A_55_P2062981	Abca9	ATP-binding cassette, sub-family A (ABC1), member 9	2.74831	0.000991807
A_55_P2039324	Ccnf	cyclin F	2.45828	2.90109e-05
A_51_P281778	Igsf23	immunoglobulin superfamily, member 23	2.71384	0.000250008
A_55_P1962154	Rarb	retinoic acid receptor, beta	2.24015	6.15435e-06
A_51_P240453	Nusap1	nucleolar and spindle associated protein 1	2.06029	1.22856e-06
A_30_P01021644	chr12:117623500-117643575_R	lincRNA:chr12:117623500-117643575 reverse strand	3.64774	0.000118869
A_52_P251623	Fam222a	family with sequence similarity 222, member A	3.25565	0.00431752
A_55_P2183587	Gli1	GLI-Kruppel family member GLI1	2.77595	0.00105397
A_51_P356762	Mcm4	minichromosome maintenance deficient 4 homolog (S. cerevisiae)	2.60577	4.43089e-06
A_55_P2032633	LOC101055917	periphilin-1-like	2.06088	0.000361638
A_51_P259571	Angptl6	angiopoietin-like 6	3.03021	0.000836734
A_30_P01023344	chr2:119412770-119435110_R	lincRNA:chr2:119412770-119435110 reverse strand	2.75034	7.44177e-05
A_51_P282837	St14	suppression of tumorigenicity 14 (colon carcinoma)	3.36274	6.23372e-06
A_55_P2099520	H2afv	H2A histone family, member V	2.05957	3.89091e-05
A_55_P1960894	Cabp1	calcium binding protein 1	2.81459	0.00352032
A_55_P2107065	Mcm8	minichromosome maintenance deficient 8 (S. cerevisiae)	2.04228	0.0015477
A_55_P2013381	Gm4407	predicted gene 4407	3.28271	0.00684443
A_55_P2159585	Pm20d1	peptidase M20 domain containing 1	3.46064	6.21868e-05
A_55_P2070546	1700037C18Rik	RIKEN cDNA 1700037C18 gene	2.08985	2.59243e-05
A_52_P635271	Btbd6	BTB (POZ) domain containing 6	2.10393	9.84181e-06
A_52_P75777	Lgr6	leucine-rich repeat-containing G protein-coupled receptor 6	2.43884	0.00209221
A_51_P369252	4632434I11Rik	RIKEN cDNA 4632434I11 gene	2.14472	1.15472e-05
A_52_P532559	Thrb	thyroid hormone receptor beta	3.82732	0.00205909
A_55_P2070992	Aldoc	aldolase C, fructose-bisphosphate	3.35001	5.57572e-05
A_55_P2090239	Casp8ap2	caspase 8 associated protein 2	2.23613	3.89812e-06
A_55_P2062727	Nasp	nuclear autoantigenic sperm protein (histone-binding)	2.89311	1.4883e-05
A_65_P18981	Palb2	partner and localizer of BRCA2	2.08072	0.00201767
A_55_P2007708	Nanog	Nanog homeobox	2.09249	0.000864785
A_52_P484956	Nnat	neuronatin	2.86415	9.04501e-05
A_51_P390967	Slc43a3	solute carrier family 43, member 3	4.68196	9.28836e-06
A_51_P240986	Plekhg6	pleckstrin homology domain containing, family G (with RhoGef domain) member 6	4.13216	0.00101331
A_52_P274496	Tspan18	tetraspanin 18	2.93098	9.25332e-06
A_55_P1980426	Nnat	neuronatin	2.62137	4.50507e-05
A_66_P132888	Dhfr	dihydrofolate reductase	2.81443	2.41552e-05
A_55_P1976067	Gm12059	predicted gene 12059	3.25475	2.61924e-07
A_30_P01023740	chr12:117623500-117643575_R	lincRNA:chr12:117623500-117643575 reverse strand	2.89025	0.00342779
A_55_P2006499	Esrrg	estrogen-related receptor gamma	3.11484	0.00625747
A_51_P219385	Six5	sine oculis-related homeobox 5	2.16357	4.81884e-05
A_55_P2068663	Stmn1	stathmin 1	2.31244	0.000877142
A_66_P130601	Foxp2	forkhead box P2	2.79464	3.41818e-06
A_52_P42245	Klrb1a	killer cell lectin-like receptor subfamily B member 1A	3.40976	0.00491983
A_55_P2279140	F830014O18Rik	RIKEN cDNA F830014O18 gene	3.06708	5.42412e-05
A_55_P2057528	Arl4d	ADP-ribosylation factor-like 4D	2.37703	9.05419e-06
A_55_P2020128	Dhrs3	dehydrogenase/reductase (SDR family) member 3	2.22987	0.00029591
A_55_P1970424	Fam221a	family with sequence similarity 221, member A	3.01506	0.000821165
A_51_P373379	Csnk2b	casein kinase 2, beta polypeptide	2.79947	2.50013e-05
A_51_P393958	Fbxo5	F-box protein 5	2.19313	1.36113e-05
A_55_P2020458	Gm14008	predicted gene 14008	2.50597	1.86178e-06
A_51_P349495	Mboat1	membrane bound O-acyltransferase domain containing 1	2.0947	0.000213842
A_55_P2098935	Sh2d3c	SH2 domain containing 3C	2.02344	0.000144286
A_52_P357829	Gli2	GLI-Kruppel family member GLI2	4.45537	2.02246e-05
A_55_P2088625	Fbln7	fibulin 7	12.2806	7.89121e-06
A_51_P158388	Cdk19	cyclin-dependent kinase 19	2.45729	1.68804e-08
A_51_P161830	Enpep	glutamyl aminopeptidase	2.44623	0.000627439
A_55_P2023797	Cep112	centrosomal protein 112	2.08874	0.00123881
A_51_P333159	Rpa1	replication protein A1	4.48149	4.61369e-05
A_55_P1989495	Tmem164	transmembrane protein 164	2.12271	0.00672151
A_55_P2401624	C630004L07Rik	RIKEN cDNA C630004L07 gene	2.66648	0.000335287
A_55_P2047621	Cutal	cutA divalent cation tolerance homolog-like	3.16385	3.67421e-05
A_55_P2024525	Prdm8	PR domain containing 8	2.18673	0.0034921
A_51_P212038	Atp6v0e2	ATPase, H+ transporting, lysosomal V0 subunit E2	2.08264	3.53335e-05
A_55_P2105371	Dlk1	delta-like 1 homolog (Drosophila)	2.52586	8.54645e-05
A_66_P134542	Anln	anillin, actin binding protein	2.11218	1.17945e-05
A_55_P1967538	Hunk	hormonally upregulated Neu-associated kinase	2.74671	1.06379e-06
A_52_P429364	Ccdc69	coiled-coil domain containing 69	3.83063	0.0021451
A_55_P2138291	Arl14epl	ADP-ribosylation factor-like 14 effector protein-like	6.16408	0.000790094
A_55_P2011937	Fignl1	fidgetin-like 1	3.4183	1.47826e-07
A_52_P190647	Mxd3	Max dimerization protein 3	2.48793	4.67627e-05
A_51_P166023	Hip1	huntingtin interacting protein 1	2.09775	0.00135338
A_55_P2056496	Tk1	thymidine kinase 1	2.39872	3.38262e-05
A_51_P521176	Rassf7	Ras association (RalGDS/AF-6) domain family (N-terminal) member 7	2.16778	0.000609131
A_55_P1979893	Tef	thyrotroph embryonic factor	2.1696	0.000121432
A_52_P629895	Adh1	alcohol dehydrogenase 1 (class I)	2.81559	0.000333663
A_55_P2129369	Palb2	partner and localizer of BRCA2	2.12557	0.00256585
A_51_P314111	Psip1	PC4 and SFRS1 interacting protein 1	2.77187	0.000503927
A_55_P2379480	A630065K11Rik	RIKEN cDNA A630065K11 gene	2.11458	0.00162497
A_55_P2015032	Kazald1	Kazal-type serine peptidase inhibitor domain 1	2.43368	0.000598342
A_52_P201800	Nanos1	nanos homolog 1 (Drosophila)	2.507	7.35409e-05
A_52_P447284	Clic6	chloride intracellular channel 6	7.34886	0.0010558
A_51_P383001	Meox2	mesenchyme homeobox 2	3.51794	0.00424761
A_55_P2109505	Gm6594	high mobility group nucleosomal binding domain 2 pseudogene	2.1766	1.57415e-07
A_55_P2127934	Palm3	paralemmin 3	2.69047	5.10074e-05
A_55_P2151868	Mest	mesoderm specific transcript	3.47075	8.512e-06
A_66_P104365	Ccdc167	coiled-coil domain containing 167	2.03638	9.62928e-07
A_55_P2106150	Cenpk	centromere protein K	2.65684	1.83316e-06
A_55_P2099840	Fam63b	family with sequence similarity 63, member B	2.62905	0.00031423
A_51_P474169	Proser2	proline and serine rich 2	2.85421	2.16723e-05
A_55_P1964960	Il33	interleukin 33	2.29789	0.00227806
A_55_P1988531	Myh11	myosin, heavy polypeptide 11, smooth muscle	4.83308	1.67775e-06
A_51_P416509	Hist1h1a	histone cluster 1, H1a	2.35282	0.00294907
A_30_P01031937	chr7:119809687-119811410_R	lincRNA:chr7:119809687-119811410 reverse strand	2.26518	0.00768075
A_51_P255657	2210011C24Rik	RIKEN cDNA 2210011C24 gene	6.04308	0.00196864
A_30_P01032603	chr10:109653855-109858347_R	lincRNA:chr10:109653855-109858347 reverse strand	3.00908	0.00041274
A_55_P2109857	Rgs2	regulator of G-protein signaling 2	2.24866	1.8835e-05
A_55_P2205226	6430519N07Rik	RIKEN cDNA 6430519N07 gene	2.98429	4.34929e-05
A_55_P2000833	E2f8	E2F transcription factor 8	2.03502	1.16925e-05
A_52_P632601	Zfp811	zinc finger protein 811	3.12453	0.00445404
A_30_P01031715	chr12:117623500-117643575_R	lincRNA:chr12:117623500-117643575 reverse strand	3.26245	8.64696e-06
A_55_P2063312	Mgll	monoglyceride lipase	2.18781	0.000538788
A_55_P2036883	Hist2h2bb	histone cluster 2, H2bb	2.18285	0.000102519
A_51_P405565	Msh6	mutS homolog 6 (E. coli)	2.94715	0.000159565
A_55_P2000943	Nrip3	nuclear receptor interacting protein 3	2.36675	0.00575303
A_51_P115715	Asb2	ankyrin repeat and SOCS box-containing 2	2.08065	0.0026979
A_55_P2077048	Itih5	inter-alpha (globulin) inhibitor H5	2.86898	8.25573e-05
A_51_P169087	Gls2	glutaminase 2 (liver, mitochondrial)	2.07167	0.000192835
A_55_P2067251	Tmpo	thymopoietin	2.3118	1.98695e-05
A_55_P2032079	Dbp	D site albumin promoter binding protein	2.05198	0.000182044
A_55_P2092993	D330045A20Rik	RIKEN cDNA D330045A20 gene	2.08233	0.000221086
A_51_P379775	Nrm	nurim (nuclear envelope membrane protein)	2.66491	1.38347e-05
A_52_P101487	Ddn	dendrin	2.65133	0.00446823
A_55_P2058812	Fancl	Fanconi anemia, complementation group L	2.06353	6.36411e-05
A_55_P1983368	Sh3d21	SH3 domain containing 21	2.2362	3.27283e-07
A_51_P461005	Nrk	Nik related kinase	3.36393	1.73578e-05
A_51_P270519	Apitd1	apoptosis-inducing, TAF9-like domain 1	2.59039	1.89884e-05
A_52_P291071	Fbxw18	F-box and WD-40 domain protein 18	2.37597	6.50506e-06
A_30_P01030698	chr11:16831925-16851121_R	lincRNA:chr11:16831925-16851121 reverse strand	2.27644	8.89965e-06
A_52_P508221	Rmi2	RMI2, RecQ mediated genome instability 2, homolog (S. cerevisiae)	4.23846	0.00453052
A_55_P2276105	ENSMUSG00000072643	predicted gene, ENSMUSG00000072643	3.3035	0.000875031
A_51_P388847	Stap2	signal transducing adaptor family member 2	2.83451	1.46598e-06
A_52_P426768	Cited4	Cbp/p300-interacting transactivator, with Glu/Asp-rich carboxy-terminal domain, 4	3.85585	0.00189607
A_55_P2083481	Lpin1	lipin 1	3.06573	5.6233e-08
A_51_P232399	Acy3	aspartoacylase (aminoacylase) 3	2.18121	9.8285e-06
A_51_P109258	Cys1	cystin 1	2.07023	0.00154525
A_30_P01028936	chr17:33995525-34028025_F	lincRNA:chr17:33995525-34028025 forward strand	2.51435	0.00124412
A_52_P64356	Sparcl1	SPARC-like 1	4.83538	8.1896e-06
A_51_P306710	Cldn15	claudin 15	3.66037	3.43481e-05
A_30_P01028737	chr12:109619407-109619843_F	lincRNA:chr12:109619407-109619843 forward strand	2.47714	0.0096204
A_51_P407417	Adamts9	a disintegrin-like and metallopeptidase (reprolysin type) with thrombospondin type 1 motif, 9	2.82143	0.000511058
A_52_P476029	8430427H17Rik	RIKEN cDNA 8430427H17 gene	2.36854	5.99986e-06
A_51_P165683	Hirip3	HIRA interacting protein 3	2.24915	6.09346e-05
A_65_P10450	Tmpo	thymopoietin	2.05774	0.002111
A_55_P2004213	Gprasp2	G protein-coupled receptor associated sorting protein 2	3.09901	0.00210827
A_55_P1997651	Espn	espin	2.98829	3.18454e-05
A_51_P151835	Tmtc3	transmembrane and tetratricopeptide repeat containing 3	2.57242	1.15591e-05
A_30_P01027809	chr12:117623500-117643575_R	lincRNA:chr12:117623500-117643575 reverse strand	3.52169	3.58536e-07
A_51_P462556	Gm10658	predicted gene 10658	2.1344	0.00214492
A_51_P286665	Rbl1	retinoblastoma-like 1 (p107)	2.11553	0.000109523
A_30_P01029003	chr10:62267317-62269871_R	lincRNA:chr10:62267317-62269871 reverse strand	3.01973	0.00121498
A_55_P1992049	Gucy1a3	guanylate cyclase 1, soluble, alpha 3	3.66664	6.56849e-05
A_55_P1968370	Gprc5c	G protein-coupled receptor, family C, group 5, member C	3.30669	9.13182e-06
A_55_P2155016	Ssbp1	single-stranded DNA binding protein 1	3.1366	0.000125063
A_55_P1965030	Slc5a12	solute carrier family 5 (sodium/glucose cotransporter), member 12	3.15607	0.000421564
A_55_P1972297	Plk5	polo-like kinase 5	3.15296	0.00362978
A_51_P247249	Alox5	arachidonate 5-lipoxygenase	3.21902	1.12756e-06
A_51_P345699	Tnnt3	troponin T3, skeletal, fast	2.17455	5.80413e-05
A_55_P2065866	Cygb	cytoglobin	3.09987	3.21988e-06
A_51_P273556	Fam83d	family with sequence similarity 83, member D	2.59871	1.96936e-05
A_51_P133612	Cdt1	chromatin licensing and DNA replication factor 1	2.67038	2.24367e-05
A_55_P1990341	Ncapg	non-SMC condensin I complex, subunit G	2.2384	0.00394148
A_52_P322181	Adrb1	adrenergic receptor, beta 1	3.55	0.0010421
A_52_P157170	Rnf157	ring finger protein 157	2.43144	4.53638e-05
A_55_P1963463	Gabra3	gamma-aminobutyric acid (GABA) A receptor, subunit alpha 3	3.63431	0.000722866
A_51_P284442	9530077C05Rik	RIKEN cDNA 9530077C05 gene	2.21599	0.0012567
A_51_P446825	6430573F11Rik	RIKEN cDNA 6430573F11 gene	6.51521	0.00102793
A_55_P1981704	Ccdc113	coiled-coil domain containing 113	5.07041	0.00024078
A_55_P2151209	Krtap19-4	keratin associated protein 19-4	2.36352	0.00700951
A_30_P01028111	chr5:137392195-137426421_F	lincRNA:chr5:137392195-137426421 forward strand	3.63028	0.00784817
A_51_P209736	Atoh8	atonal homolog 8 (Drosophila)	2.30743	0.000105641
A_55_P2015862	Erg	avian erythroblastosis virus E-26 (v-ets) oncogene related	3.6048	0.00737902
A_66_P106789	Gm6970	histone cluster 1, H1b pseudogene	2.59963	0.000213004
A_51_P199098	Tmem107	transmembrane protein 107	2.47495	0.000483372
A_55_P2152049	Xrcc3	X-ray repair complementing defective repair in Chinese hamster cells 3	2.08522	8.21824e-05
A_51_P433127	Rdm1	RAD52 motif 1	2.04413	0.000244925
A_55_P1989738	4930426L09Rik	RIKEN cDNA 4930426L09 gene	2.16323	0.000180051
A_55_P2038183	Insc	inscuteable homolog (Drosophila)	9.67948	9.04921e-06
A_55_P2164534	Dtl	denticleless homolog (Drosophila)	3.78026	0.000190163
A_51_P234847	1700001L19Rik	RIKEN cDNA 1700001L19 gene	3.59876	0.00243706
A_55_P2010788	Slc6a9	solute carrier family 6 (neurotransmitter transporter, glycine), member 9	2.17352	0.000976338
A_30_P01022168	chr1:88384134-88384902_F	lincRNA:chr1:88384134-88384902 forward strand	2.39123	0.0018803
A_52_P354682	Elovl7	ELOVL family member 7, elongation of long chain fatty acids (yeast)	2.49524	0.00127179
A_30_P01024053	chr7:3338500-3360725_F	lincRNA:chr7:3338500-3360725 forward strand	2.69454	0.00579138
A_52_P40504	2900052L18Rik	RIKEN cDNA 2900052L18 gene	2.36136	0.000549261
A_52_P612382	Cdc25b	cell division cycle 25B	2.06485	0.000144291
A_66_P125862	A930005H10Rik	RIKEN cDNA A930005H10 gene	2.06194	4.71444e-05
A_52_P251366	Neil3	nei like 3 (E. coli)	3.16569	5.7338e-07
A_51_P432460	Ppp1r14a	protein phosphatase 1, regulatory (inhibitor) subunit 14A	2.159	4.91868e-06
A_55_P2131238	Ttc39a	tetratricopeptide repeat domain 39A	3.4789	0.00820837
A_51_P424810	Ncapg2	non-SMC condensin II complex, subunit G2	2.42665	2.72982e-05
A_55_P1987028	Kifc5b	kinesin family member C5B	2.43166	0.00419969
A_55_P2011061	Tspan12	tetraspanin 12	2.20558	7.19086e-05
A_52_P590781	Fam13c	family with sequence similarity 13, member C	2.48906	2.17266e-05
A_52_P671769	Arhgap18	Rho GTPase activating protein 18	2.77652	6.82732e-07
A_55_P2094964	Gm7931	predicted pseudogene 7931	2.37196	0.00011538
A_55_P2115225	Fap	fibroblast activation protein	2.56371	1.99781e-05
A_66_P128199	Fzd5	frizzled homolog 5 (Drosophila)	2.15231	6.75155e-06
A_66_P135941	Fam221a	family with sequence similarity 221, member A	2.45431	0.00107186
A_51_P157083	Gas1	growth arrest specific 1	3.79831	4.63411e-05
A_55_P2066180	Hid1	HID1 domain containing	2.13671	3.49976e-05
A_51_P394802	Fam111a	family with sequence similarity 111, member A	2.56224	8.68604e-07
A_55_P2111033	Hat1	histone aminotransferase 1	2.11422	6.6326e-06
A_55_P2036605	Fhl5	four and a half LIM domains 5	2.23407	0.000284665
A_55_P2154387	Bmp4	bone morphogenetic protein 4	2.5113	0.000398869
A_51_P220278	Ppp2r2b	protein phosphatase 2, regulatory subunit B, beta	5.7224	0.00770354
A_55_P2122718	Gpr19	G protein-coupled receptor 19	2.06709	8.71358e-05
A_55_P2089035	Pole	polymerase (DNA directed), epsilon	2.04789	0.0034891
A_52_P153291	Ackr4	atypical chemokine receptor 4	3.44186	1.19968e-06
A_66_P117477	Dlk1	delta-like 1 homolog (Drosophila)	2.30636	6.76092e-06
A_55_P2079912	Gm8146	HAUS augmin-like complex, subunit 5 pseudogene	2.38836	6.28955e-06
A_52_P401504	Thbs4	thrombospondin 4	5.13014	0.00036491
A_30_P01029964	chr10:117021051-117038683_F	lincRNA:chr10:117021051-117038683 forward strand	2.63208	0.00411176
A_51_P296416	Orc6	origin recognition complex, subunit 6	2.02244	2.74101e-06
A_55_P2006375	Dmrtc1c2	DMRT-like family C1c2	4.21231	0.000864417
A_51_P367125	Pold1	polymerase (DNA directed), delta 1, catalytic subunit	2.15629	1.52369e-06
A_51_P413111	Ppm1l	protein phosphatase 1 (formerly 2C)-like	2.37902	1.31871e-06
A_66_P131110	Zfp473	zinc finger protein 473	2.59584	0.00129692
A_52_P260818	Card10	caspase recruitment domain family, member 10	2.12919	0.000209691
A_55_P2172560	Gmnn	geminin	2.94587	0.000815121
A_55_P1960631	Col8a2	collagen, type VIII, alpha 2	3.28443	3.13364e-05
A_55_P2004732	Ttc39a	tetratricopeptide repeat domain 39A	5.49914	2.19347e-05
A_55_P1978716	Zim1	zinc finger, imprinted 1	3.56815	0.0049998
A_55_P2020271	Wdr76	WD repeat domain 76	2.75728	0.00171334
A_51_P213691	Scnn1a	sodium channel, nonvoltage-gated 1 alpha	2.13476	1.89561e-05
A_55_P1953087	Mcm3	minichromosome maintenance deficient 3 (S. cerevisiae)	3.56696	5.2647e-06
A_51_P204442	Phf19	PHD finger protein 19	2.75355	2.18982e-06
A_55_P1990067	Gm9525	predicted gene 9525	2.29841	7.4271e-06
A_55_P2174601	Plekha7	pleckstrin homology domain containing, family A member 7	6.40127	5.5949e-09
A_55_P2088375	Tnnt3	troponin T3, skeletal, fast	3.20968	0.00244761
A_55_P2063316	Mgll	monoglyceride lipase	2.22764	2.98337e-07
A_55_P1959258	Mcm8	minichromosome maintenance deficient 8 (S. cerevisiae)	2.29724	9.25907e-05
A_55_P2090025	Mest	mesoderm specific transcript	3.92983	0.000593431
A_51_P229911	Adcy4	adenylate cyclase 4	2.04231	1.56302e-05
A_55_P2098539	Itgb3bp	integrin beta 3 binding protein (beta3-endonexin)	2.48102	8.23225e-06
A_55_P2371801	LOC100502705	uncharacterized LOC100502705	2.33694	0.00461458
A_55_P2190426	Sim2	single-minded homolog 2 (Drosophila)	2.01095	0.000417896
A_51_P269687	Pole2	polymerase (DNA directed), epsilon 2 (p59 subunit)	3.09751	2.62125e-06
A_66_P140335	Mbnl3	muscleblind-like 3 (Drosophila)	2.4111	0.000248192
A_51_P231320	Mmp8	matrix metallopeptidase 8	3.64302	3.48855e-05
A_55_P1958532	Hr	hairless	2.0229	0.00387391
A_55_P2344608	D7Wsu130e	DNA segment, Chr 7, Wayne State University 130, expressed	2.89569	2.49251e-06
A_66_P132576	Hs3st5	heparan sulfate (glucosamine) 3-O-sulfotransferase 5	2.64366	0.000119556
A_55_P1961127	H19	H19, imprinted maternally expressed transcript	2.84888	8.62559e-06
A_55_P2085412	Ankle1	ankyrin repeat and LEM domain containing 1	3.01556	2.89305e-05
A_51_P359800	Clec11a	C-type lectin domain family 11, member a	3.35821	0.00051574
A_51_P380432	Scx	scleraxis	3.3278	5.52076e-05
A_55_P1978241	Artn	artemin	2.9012	0.000201095
A_51_P182257	Tex40	testis expressed 40	2.32289	0.00761981
A_51_P261051	Dlx5	distal-less homeobox 5	3.40027	0.000217518
A_30_P01028112	chr8:105742425-105852975_F	lincRNA:chr8:105742425-105852975 forward strand	2.21032	0.000577229
A_55_P2023235	Fen1	flap structure specific endonuclease 1	2.27393	3.62346e-05
A_51_P488554	3010026O09Rik	RIKEN cDNA 3010026O09 gene	2.25078	5.35854e-06
A_55_P2151006	C1qtnf7	C1q and tumor necrosis factor related protein 7	3.36434	3.91621e-06
A_51_P303725	Tmem38a	transmembrane protein 38A	2.22159	5.53019e-06
A_55_P1988148	Tox	thymocyte selection-associated high mobility group box	2.11665	0.000994451
A_55_P1958597	Slc27a3	solute carrier family 27 (fatty acid transporter), member 3	2.10113	9.14361e-05
A_51_P200667	Clmn	calmin	2.12832	2.21564e-05
A_51_P394394	Tspan2	tetraspanin 2	2.58477	1.28357e-05
A_55_P1992421	Hmgb3	high mobility group box 3	2.26455	8.07755e-06
A_66_P125035	Duxbl2	doubl homeobox B-like 2	2.49712	0.00225412
A_55_P2052690	Synm	synemin, intermediate filament protein	2.0669	0.00434174
A_51_P430033	Ccdc13	coiled-coil domain containing 13	2.99945	0.00202432
A_66_P131851	Kcnmb1	potassium large conductance calcium-activated channel, subfamily M, beta member 1	2.67134	7.75461e-05
A_51_P361220	Fzd4	frizzled homolog 4 (Drosophila)	2.44024	3.20925e-05
A_55_P2033155	Gm3830	predicted gene 3830	3.31433	0.00311568
A_66_P120414	Adcy5	adenylate cyclase 5	4.56723	0.00292831
A_52_P250034	Ticrr	TOPBP1-interacting checkpoint and replication regulator	3.4882	0.000383707
A_55_P2081656	Gm6970	histone cluster 1, H1b pseudogene	2.37507	0.00353757
A_51_P213676	Col19a1	collagen, type XIX, alpha 1	2.95312	0.00554278
A_55_P2145136	Gm9430	predicted gene 9430	2.96971	1.94127e-05
A_51_P509384	Aldh8a1	aldehyde dehydrogenase 8 family, member A1	2.66412	0.00111127
A_30_P01027109	chr6:134846715-134847933_R	lincRNA:chr6:134846715-134847933 reverse strand	3.46316	0.00379591
A_51_P202074	Ncapd2	non-SMC condensin I complex, subunit D2	2.42465	1.24881e-05
A_55_P2011852	Cdk2	cyclin-dependent kinase 2	2.01703	0.000271597
A_52_P53019	Rhbdl3	rhomboid, veinlet-like 3 (Drosophila)	2.65934	0.0017668
A_52_P426740	Rab27a	RAB27A, member RAS oncogene family	4.70152	3.65681e-05
A_55_P1973011	Ppm1l	protein phosphatase 1 (formerly 2C)-like	2.07565	0.000242405
A_51_P447614	Plekhh2	pleckstrin homology domain containing, family H (with MyTH4 domain) member 2	2.24957	4.347e-05
A_30_P01018416	chr5:30550467-30559008_R	lincRNA:chr5:30550467-30559008 reverse strand	2.34933	0.00344501
A_30_P01021185	chr6:112552041-112560067_R	lincRNA:chr6:112552041-112560067 reverse strand	3.26174	0.000320189
A_51_P309920	Itga8	integrin alpha 8	2.85926	3.74073e-06
A_30_P01023476	chr18:84735774-84760824_R	lincRNA:chr18:84735774-84760824 reverse strand	2.43062	0.00574666
A_52_P231232	Nanos1	nanos homolog 1 (Drosophila)	3.59121	3.65064e-05
A_66_P136186	Wee1	WEE 1 homolog 1 (S. pombe)	2.38868	1.37416e-05
A_52_P639064	Strbp	spermatid perinuclear RNA binding protein	3.94853	0.000300458
A_55_P2186648	Bard1	BRCA1 associated RING domain 1	2.19819	1.1847e-06
A_55_P2028522	Stac	src homology three (SH3) and cysteine rich domain	2.48969	0.00292975
A_52_P218955	D3Ertd751e	DNA segment, Chr 3, ERATO Doi 751, expressed	2.52762	0.0010921
A_30_P01020178	chr5:137411861-137413010_F	lincRNA:chr5:137411861-137413010 forward strand	3.45565	7.74238e-05
A_55_P2037817	Palmd	palmdelphin	3.67936	0.000124441
A_55_P2036480	Klhl10	kelch-like 10	2.04554	0.00869487
A_52_P158431	Tshz2	teashirt zinc finger family member 2	2.31304	0.000162106
A_30_P01025923	chr5:122982442-123000053_R	lincRNA:chr5:122982442-123000053 reverse strand	2.62218	0.00615441
A_55_P2161238	9330182L06Rik	RIKEN cDNA 9330182L06 gene	6.57094	0.00836248
A_30_P01025068	H19	lincRNA:chr7:149761435-149764019 reverse strand	2.781	5.45538e-05
A_30_P01025536	chr11:97505439-97522274_F	lincRNA:chr11:97505439-97522274 forward strand	2.34868	0.00929394
A_55_P1988872	Bcl11a	B cell CLL/lymphoma 11A (zinc finger protein)	2.59294	1.65035e-06
A_55_P2234744	Spice1	spindle and centriole associated protein 1	2.20343	1.11215e-05
A_52_P556099	Oip5	Opa interacting protein 5	2.2555	0.00241964
A_51_P299216	Wdr90	WD repeat domain 90	2.73246	0.000181792
A_51_P183561	Csdc2	cold shock domain containing C2, RNA binding	3.43251	5.57223e-05
A_55_P2020461	Hmgn2	high mobility group nucleosomal binding domain 2	2.32965	9.945e-06
A_55_P1978636	ENSMUST00000177969	predicted gene 10717 [Source:MGI Symbol;Acc:MGI:3642031] [ENSMUST00000179982]	2.73498	0.00667013
A_51_P234308	Rpa2	replication protein A2	2.2246	2.36697e-06
A_52_P337126	Bves	blood vessel epicardial substance	2.42265	7.36086e-05
A_55_P1967291	Ncaph	non-SMC condensin I complex, subunit H	2.23943	6.82756e-05
A_52_P502771	Rad54b	RAD54 homolog B (S. cerevisiae)	2.40236	0.000119759
A_55_P2133220	Arhgef39	Rho guanine nucleotide exchange factor (GEF) 39	2.36207	0.000244191
A_55_P1982559	1700007K13Rik	RIKEN cDNA 1700007K13 gene	2.51668	0.000270955
A_55_P1964348	Gdpd2	glycerophosphodiester phosphodiesterase domain containing 2	2.26658	0.00887604
A_55_P2174203	Lims2	LIM and senescent cell antigen like domains 2	2.14952	0.000204045
A_55_P1971025	Paqr6	progestin and adipoQ receptor family member VI	2.94929	0.00024338
A_55_P2175160	Gm11536	predicted gene 11536	2.22435	0.00710518
A_65_P03031	Ncapd3	non-SMC condensin II complex, subunit D3	2.00766	8.61633e-05
A_55_P2007273	Pole	polymerase (DNA directed), epsilon	2.44873	3.13004e-06
A_55_P1994939	Hmgb2	high mobility group box 2	2.48424	9.98296e-07
A_55_P2413939	9030625G05Rik	RIKEN cDNA 9030625G05 gene	2.44501	0.00852655

## Sheet: FC < 0.5, p < 0.01
Supplementary Table S4
Row	Gene Symbol	Gene Name	FC	P-Value
A_51_P385099	Tnf	tumor necrosis factor	0.0991706	0.000274985
A_51_P195506	Csf1	colony stimulating factor 1 (macrophage)	0.478154	8.74451e-05
A_55_P2087607	Cp	ceruloplasmin	0.166078	0.00037799
A_55_P1955483	Grb14	growth factor receptor bound protein 14	0.40925	0.00011142
A_30_P01031037	chr1:92177032-92180487_F	lincRNA:chr1:92177032-92180487 forward strand	0.346288	0.00645047
A_51_P112355	Igtp	interferon gamma induced GTPase	0.171431	0.000261482
A_51_P179531	Flt4	FMS-like tyrosine kinase 4	0.137899	0.00475968
A_55_P1991770	Pdlim4	PDZ and LIM domain 4	0.449012	3.6258e-05
A_51_P112308	1810011O10Rik	RIKEN cDNA 1810011O10 gene	0.303404	1.06253e-06
A_55_P2115851	9930013L23Rik	RIKEN cDNA 9930013L23 gene	0.158273	0.000338611
A_55_P2009882	Ccbe1	collagen and calcium binding EGF domains 1	0.2996	6.29087e-06
A_30_P01018338	chr14:106562325-106660675_F	lincRNA:chr14:106562325-106660675 forward strand	0.214327	1.66232e-06
A_55_P2125049	Gm11127	predicted gene 11127	0.17988	1.08429e-08
A_51_P249286	Rgs16	regulator of G-protein signaling 16	0.167646	3.80101e-06
A_52_P605812	Ptrh1	peptidyl-tRNA hydrolase 1 homolog (S. cerevisiae)	0.468785	4.88414e-06
A_51_P211854	Selp	selectin, platelet	0.336253	0.00146883
A_30_P01032080	chr18:70400082-70404236_R	lincRNA:chr18:70400082-70404236 reverse strand	0.23868	9.36317e-05
A_55_P1983523	Cd300ld	CD300 molecule-like family member d	0.176517	0.000447156
A_51_P165182	Batf2	basic leucine zipper transcription factor, ATF-like 2	0.194166	0.00241332
A_55_P1962503	Nup62cl	nucleoporin 62 C-terminal like	0.493159	0.00127106
A_66_P118091	Tor3a	torsin family 3, member A	0.140518	0.000952899
A_51_P475704	Pcdh9	protocadherin 9	0.393648	0.000163501
A_30_P01025572	chr6:57583950-57624216_F	lincRNA:chr6:57583950-57624216 forward strand	0.166872	9.38071e-07
A_55_P2054897	Rnd1	Rho family GTPase 1	0.411269	3.66597e-05
A_55_P2107775	Apol9a	apolipoprotein L 9a	0.234337	0.000144763
A_65_P16680	B4galt5	UDP-Gal:betaGlcNAc beta 1,4-galactosyltransferase, polypeptide 5	0.449119	1.64289e-06
A_55_P2106901	Nkain4	Na+/K+ transporting ATPase interacting 4	0.39007	0.001014
A_51_P191463	H2-M2	histocompatibility 2, M region locus 2	0.21796	3.35571e-06
A_51_P170827	Asb5	ankyrin repeat and SOCs box-containing 5	0.248268	0.000143655
A_52_P64514	Herc6	hect domain and RLD 6	0.39183	0.000110069
A_51_P210814	Nudt18	nudix (nucleoside diphosphate linked moiety X)-type motif 18	0.114044	0.00704505
A_55_P2103698	Isg15	ISG15 ubiquitin-like modifier	0.183832	1.31383e-05
A_51_P171075	Csf2	colony stimulating factor 2 (granulocyte-macrophage)	0.073712	0.000775902
A_51_P200083	Grina	glutamate receptor, ionotropic, N-methyl D-aspartate-associated protein 1 (glutamate binding)	0.333032	7.71062e-05
A_55_P2135095	Lce1c	late cornified envelope 1C	0.273486	0.000508878
A_30_P01024962	chr1:183832694-183834125_R	lincRNA:chr1:183832694-183834125 reverse strand	0.497565	2.95835e-07
A_51_P116651	Dpt	dermatopontin	0.146545	9.66587e-06
A_55_P2133007	Cntfr	ciliary neurotrophic factor receptor	0.29522	1.85966e-06
A_51_P203955	Gbp2	guanylate binding protein 2	0.197027	2.1837e-06
A_51_P136888	Rb1	retinoblastoma 1	0.304056	1.93556e-07
A_51_P187750	Neurl3	neuralized homolog 3 homolog (Drosophila)	0.224631	0.0001232
A_51_P121891	Rac2	RAS-related C3 botulinum substrate 2	0.181027	5.55389e-06
A_51_P128876	Ifitm3	interferon induced transmembrane protein 3	0.4577	6.95532e-08
A_52_P487362	Ppp4r4	protein phosphatase 4, regulatory subunit 4	0.402316	0.000746314
A_55_P2243431	Gdap10	ganglioside-induced differentiation-associated-protein 10	0.462726	0.000110854
A_51_P100327	Tap1	transporter 1, ATP-binding cassette, sub-family B (MDR/TAP)	0.371417	3.32532e-05
A_52_P244193	Cd24a	CD24a antigen	0.301648	1.67272e-05
A_51_P481930	Cdh15	cadherin 15	0.172744	0.00201602
A_55_P2359985	3010033K07Rik	RIKEN cDNA 3010033K07 gene	0.240579	0.00363307
A_51_P372393	Angpt4	angiopoietin 4	0.344105	1.02363e-05
A_30_P01031813	chr6:95418306-95424131_F	lincRNA:chr6:95418306-95424131 forward strand	0.145871	1.03552e-05
A_55_P2085333	Fbxo44	F-box protein 44	0.461484	0.000562747
A_51_P107020	Kif5a	kinesin family member 5A	0.366328	8.1811e-05
A_55_P2055158	Apod	apolipoprotein D	0.0565751	2.79798e-06
A_52_P638459	Ccl5	chemokine (C-C motif) ligand 5	0.13392	7.2177e-05
A_52_P388359	Prdx6	peroxiredoxin 6	0.39729	0.000329976
A_30_P01020139	chr1:152001112-152012796_R	lincRNA:chr1:152001112-152012796 reverse strand	0.115196	0.00147444
A_51_P212782	Il1b	interleukin 1 beta	0.111815	1.98115e-06
A_55_P2132010	Tekt5	tektin 5	0.235405	0.0038376
A_51_P123625	Irg1	immunoresponsive gene 1	0.0343188	7.16903e-06
A_52_P507214	Mmp9	matrix metallopeptidase 9	0.176628	3.12076e-06
A_51_P514085	Mx2	myxovirus (influenza virus) resistance 2	0.139723	0.000469378
A_55_P2026530	Erc2	ELKS/RAB6-interacting/CAST family member 2	0.33481	0.000195505
A_51_P422194	Pxt1	peroxisomal, testis specific 1	0.0394405	0.000322856
A_55_P2078433	Mcoln2	mucolipin 2	0.264292	0.00040313
A_51_P259902	Arl6ip5	ADP-ribosylation factor-like 6 interacting protein 5	0.49179	4.59558e-07
A_52_P675395	Ackr3	atypical chemokine receptor 3	0.346665	1.59153e-05
A_55_P2344598	E330037I15Rik	RIKEN cDNA E330037I15 gene	0.298791	3.00247e-06
A_51_P286737	Ccl2	chemokine (C-C motif) ligand 2	0.105553	7.39316e-08
A_52_P549166	Arsj	arylsulfatase J	0.430405	5.83277e-05
A_66_P120995	Htr2a	5-hydroxytryptamine (serotonin) receptor 2A	0.366876	0.000367317
A_55_P2075200	Tor3a	torsin family 3, member A	0.153336	4.33596e-05
A_55_P2111141	Sorcs1	VPS10 domain receptor protein SORCS 1	0.175605	0.00138235
A_51_P345367	Psmb8	proteasome (prosome, macropain) subunit, beta type 8 (large multifunctional peptidase 7)	0.177622	3.78715e-07
A_55_P1998942	Oas1a	2'-5' oligoadenylate synthetase 1A	0.0444536	2.94135e-06
A_52_P113830	1600025M17Rik	RIKEN cDNA 1600025M17 gene	0.498281	0.00297988
A_66_P133148	Aoah	acyloxyacyl hydrolase	0.212269	0.000738915
A_55_P2034033	Il12rb1	interleukin 12 receptor, beta 1	0.450802	0.000672587
A_55_P2075230	BC051226	cDNA sequence BC051226	0.466974	0.000832531
A_55_P2182483	Cd47	CD47 antigen (Rh-related antigen, integrin-associated signal transducer)	0.421187	2.20826e-05
A_30_P01032739	chr1:175705225-175717250_F	lincRNA:chr1:175705225-175717250 forward strand	0.114166	8.49028e-05
A_51_P105380	2010005H15Rik	RIKEN cDNA 2010005H15 gene	0.131915	2.94455e-05
A_55_P2026233	Uba7	ubiquitin-like modifier activating enzyme 7	0.416514	0.000145392
A_55_P2067518	Slc13a3	solute carrier family 13 (sodium-dependent dicarboxylate transporter), member 3	0.0095333	0.000531361
A_51_P384402	Dll4	delta-like 4 (Drosophila)	0.0140192	0.000169098
A_51_P384318	C1ra	complement component 1, r subcomponent A	0.230446	8.0066e-07
A_51_P469968	H2-M3	histocompatibility 2, M region locus 3	0.398085	2.53898e-05
A_51_P463003	Tslp	thymic stromal lymphopoietin	0.486965	0.00371515
A_55_P2015363	C1ra	complement component 1, r subcomponent A	0.19934	8.68406e-07
A_55_P2005828	Hbb-bh1	hemoglobin Z, beta-like embryonic chain	0.489546	0.00763303
A_55_P2062246	Tgtp2	T cell specific GTPase 2	0.0723499	5.093e-05
A_30_P01030328	chr1:92412246-92423471_F	lincRNA:chr1:92412246-92423471 forward strand	0.48135	0.00037964
A_55_P2073024	Gm4841	predicted gene 4841	0.0836949	0.000408144
A_51_P329322	Zfand1	zinc finger, AN1-type domain 1	0.495684	0.000328844
A_55_P2072661	Prex1	phosphatidylinositol-3,4,5-trisphosphate-dependent Rac exchange factor 1	0.399407	0.000239227
A_51_P456957	Pex11a	peroxisomal biogenesis factor 11 alpha	0.486049	3.67929e-05
A_55_P2107711	Col25a1	collagen, type XXV, alpha 1	0.45345	0.00208634
A_55_P2166501	Cd44	CD44 antigen	0.387048	4.1765e-06
A_30_P01017515	chr1:183832694-183834125_R	lincRNA:chr1:183832694-183834125 reverse strand	0.432179	5.34954e-07
A_55_P2007496	Gm2045	predicted gene 2045	0.410001	3.36895e-05
A_55_P2044932	Gpr84	G protein-coupled receptor 84	0.273984	4.21038e-05
A_51_P406796	Sult4a1	sulfotransferase family 4A, member 1	0.43272	0.00942551
A_55_P2181222	Pydc3	pyrin domain containing 3	0.162022	5.97624e-06
A_55_P2004037	3110040M04Rik	RIKEN cDNA 3110040M04 gene	0.165409	0.000815832
A_55_P1979639	LOC101055842	uncharacterized LOC101055842	0.496203	0.00994414
A_52_P480044	BC023105	cDNA sequence BC023105	0.144718	3.37349e-05
A_55_P1968808	Wipi1	WD repeat domain, phosphoinositide interacting 1	0.489124	1.37688e-06
A_55_P1984168	Casp4	caspase 4, apoptosis-related cysteine peptidase	0.144047	1.27633e-05
A_51_P186476	Slc11a1	solute carrier family 11 (proton-coupled divalent metal ion transporters), member 1	0.419137	4.00069e-05
A_51_P198434	H2-K1	histocompatibility 2, K1, K region	0.227035	1.336e-07
A_51_P144180	Ifnb1	interferon beta 1, fibroblast	0.0822294	0.000884567
A_55_P2073099	Trex1	three prime repair exonuclease 1	0.290776	0.000150178
A_51_P454008	Lbp	lipopolysaccharide binding protein	0.0978938	0.00660073
A_55_P2095538	Gm2533	predicted gene 2533	0.413605	0.00343848
A_51_P254855	Ptgs2	prostaglandin-endoperoxide synthase 2	0.259001	8.29915e-07
A_55_P2024803	Mmp12	matrix metallopeptidase 12	0.231301	0.000354426
A_30_P01027929	chr2:145501249-145508811_F	lincRNA:chr2:145501249-145508811 forward strand	0.0724628	0.000187406
A_51_P215374	Slc6a17	solute carrier family 6 (neurotransmitter transporter), member 17	0.273758	0.000660206
A_55_P2053838	Tnfaip3	tumor necrosis factor, alpha-induced protein 3	0.367337	8.09731e-06
A_51_P110301	C3	complement component 3	0.0398252	3.28298e-08
A_55_P2227335	Ptpre	protein tyrosine phosphatase, receptor type, E	0.473529	0.00114291
A_65_P07361	Trim14	tripartite motif-containing 14	0.0919263	2.12995e-05
A_30_P01022929	chr14:115366426-115441225_F	lincRNA:chr14:115366426-115441225 forward strand	0.457502	0.00652776
A_66_P110633	Apol9b	apolipoprotein L 9b	0.258249	1.73335e-07
A_55_P2012096	Bmp8a	bone morphogenetic protein 8a	0.428099	0.00269468
A_55_P2006869	Fyb	FYN binding protein	0.353182	9.09284e-05
A_55_P2100103	Htr7	5-hydroxytryptamine (serotonin) receptor 7	0.438398	0.0064473
A_66_P102853	Ccbe1	collagen and calcium binding EGF domains 1	0.338822	4.71453e-06
A_55_P1978866	LOC100039402	similar to pol protein	0.337114	4.7313e-06
A_51_P202633	Ebi3	Epstein-Barr virus induced gene 3	0.303554	0.00134524
A_30_P01031526	chr1:175654606-175672031_R	lincRNA:chr1:175654606-175672031 reverse strand	0.0648421	2.39079e-06
A_55_P1965000	Ddx58	DEAD (Asp-Glu-Ala-Asp) box polypeptide 58	0.351094	7.49002e-05
A_51_P464703	Ccl8	chemokine (C-C motif) ligand 8	0.0211194	1.04746e-06
A_55_P2126363	Wnt10b	wingless related MMTV integration site 10b	0.362462	1.07956e-05
A_51_P452629	Tlr2	toll-like receptor 2	0.241598	2.79615e-05
A_30_P01030798	chr13:15947521-15999246_F	lincRNA:chr13:15947521-15999246 forward strand	0.27076	4.01402e-06
A_30_P01032216	chr9:96664617-96683617_F	lincRNA:chr9:96664617-96683617 forward strand	0.437027	0.00368324
A_55_P1980548	LOC100047388	similar to H2-T18 protein	0.157123	6.29014e-07
A_51_P111932	Tor1aip2	torsin A interacting protein 2	0.440125	1.44275e-05
A_51_P121031	2015-03-01	membrane-associated ring finger (C3HC4) 1	0.318718	0.00234109
A_65_P20249	Prkcb	protein kinase C, beta	0.109465	0.000176891
A_55_P1991811	Gm5431	predicted gene 5431	0.285657	0.00011967
A_55_P1982404	Gpm6b	glycoprotein m6b	0.483785	0.000217943
A_51_P362089	Lrrc3b	leucine rich repeat containing 3B	0.413466	0.000241409
A_55_P2142858	Parp9	poly (ADP-ribose) polymerase family, member 9	0.391052	0.0052039
A_55_P2114953	Usp18	ubiquitin specific peptidase 18	0.121034	0.000223595
A_66_P120249	Nr1h3	nuclear receptor subfamily 1, group H, member 3	0.338316	0.000391628
A_55_P1962304	Plac8	placenta-specific 8	0.334264	4.13825e-07
A_30_P01029490	chr12:55844075-55898175_R	lincRNA:chr12:55844075-55898175 reverse strand	0.35352	4.27829e-05
A_55_P1991812	Gm5431	predicted gene 5431	0.104839	0.00270535
A_55_P2064659	Trim12a	tripartite motif-containing 12A	0.465985	6.26413e-05
A_55_P2046753	Piwil4	piwi-like RNA-mediated gene silencing 4	0.338007	0.00194183
A_51_P464308	Gnb4	guanine nucleotide binding protein (G protein), beta 4	0.450497	1.17803e-05
A_55_P2083464	Lpin3	lipin 3	0.307727	2.68578e-06
A_55_P2142251	Hist2h3c2	histone cluster 2, H3c2	0.429648	0.000508345
A_55_P2014124	Gjb3	gap junction protein, beta 3	0.179518	2.85815e-07
A_55_P2179413	Lgals3bp	lectin, galactoside-binding, soluble, 3 binding protein	0.275676	2.50862e-06
A_52_P85174	Tlr3	toll-like receptor 3	0.14958	2.24639e-06
A_55_P1996973	Gvin1	GTPase, very large interferon inducible 1	0.104679	2.00566e-06
A_55_P2173892	Isg20	interferon-stimulated protein	0.208483	4.13193e-06
A_30_P01022549	chr1:175705225-175717250_R	lincRNA:chr1:175705225-175717250 reverse strand	0.097642	0.000583093
A_52_P670026	Rsad2	radical S-adenosyl methionine domain containing 2	0.0730142	0.000184219
A_51_P145220	Nefm	neurofilament, medium polypeptide	0.416435	3.34659e-05
A_52_P472324	Slpi	secretory leukocyte peptidase inhibitor	0.0129601	4.58214e-07
A_55_P1973347	A130040M12Rik	RIKEN cDNA A130040M12 gene	0.329894	0.000106746
A_51_P359636	Lgals3bp	lectin, galactoside-binding, soluble, 3 binding protein	0.254297	1.65422e-07
A_51_P221014	Cd47	CD47 antigen (Rh-related antigen, integrin-associated signal transducer)	0.439588	0.000201288
A_55_P2149763	Tapbp	TAP binding protein	0.40659	1.69782e-05
A_52_P547456	Lce1f	late cornified envelope 1F	0.286299	0.000232405
A_55_P2129348	Pilra	paired immunoglobin-like type 2 receptor alpha	0.427783	5.02547e-05
A_55_P2085012	Gm9640	predicted gene 9640	0.0734302	0.00708967
A_52_P335609	Idnk	idnK gluconokinase homolog (E. coli)	0.495816	1.10412e-06
A_51_P323180	Gbp9	guanylate-binding protein 9	0.150425	3.31045e-05
A_51_P423578	Slfn2	schlafen 2	0.240769	3.88457e-05
A_55_P2036693	Cd40	CD40 antigen	0.44665	0.000186392
A_52_P327664	Gbp5	guanylate binding protein 5	0.0618395	3.21986e-07
A_30_P01023338	chr1:175705225-175717250_R	lincRNA:chr1:175705225-175717250 reverse strand	0.0764385	1.34882e-06
A_55_P2019601	Csprs	component of Sp100-rs	0.01901	0.000230931
A_52_P451073	Tnfrsf21	tumor necrosis factor receptor superfamily, member 21	0.444254	0.000144363
A_55_P2083919	Robo2	roundabout homolog 2 (Drosophila)	0.439848	0.00686025
A_52_P148289	D030028A08Rik	RIKEN cDNA D030028A08 gene	0.354499	0.000287937
A_55_P2111192	Trmt10a	tRNA methyltransferase 10A	0.464394	5.29004e-05
A_66_P117933	I830012O16Rik	RIKEN cDNA I830012O16 gene	0.0881184	0.000244652
A_52_P1093529	Pik3r5	phosphoinositide-3-kinase, regulatory subunit 5, p101	0.420188	0.00626485
A_55_P2031125	Ube2l6	ubiquitin-conjugating enzyme E2L 6	0.204454	2.0486e-05
A_55_P2083879	Vsig2	V-set and immunoglobulin domain containing 2	0.200165	0.000146288
A_30_P01027687	chr6:40699474-40719122_F	lincRNA:chr6:40699474-40719122 forward strand	0.436684	0.00043673
A_30_P01020500	chr13:15947521-15999246_F	lincRNA:chr13:15947521-15999246 forward strand	0.18184	0.00741038
A_30_P01025818	chr19:5834117-5835940_R	lincRNA:chr19:5834117-5835940 reverse strand	0.366844	0.000919417
A_51_P151126	Cd52	CD52 antigen	0.103214	3.69279e-05
A_51_P288138	Fpr2	formyl peptide receptor 2	0.0595753	4.05466e-08
A_51_P324535	B4galt5	UDP-Gal:betaGlcNAc beta 1,4-galactosyltransferase, polypeptide 5	0.490912	0.000496347
A_52_P186937	Cmpk2	cytidine monophosphate (UMP-CMP) kinase 2, mitochondrial	0.0611203	4.30263e-06
A_30_P01025457	chr1:82892851-82943201_R	lincRNA:chr1:82892851-82943201 reverse strand	0.0721886	1.90103e-05
A_65_P10913	Tgfb2	transforming growth factor, beta 2	0.435944	0.000142633
A_55_P2171116	Lgals3	lectin, galactose binding, soluble 3	0.458529	0.000424175
A_51_P514712	Parp14	poly (ADP-ribose) polymerase family, member 14	0.111699	2.02234e-05
A_51_P397437	Prss46	protease, serine 46	0.360302	8.63659e-05
A_66_P130310	A4galt	alpha 1,4-galactosyltransferase	0.299917	0.000218252
A_55_P1977628	Pappa	pregnancy-associated plasma protein A	0.318487	8.44741e-08
A_55_P2146254	Ifitm1	interferon induced transmembrane protein 1	0.209424	6.83146e-06
A_55_P2360800	C230060E24	uncharacterized LOC329496	0.412271	2.70103e-05
A_55_P2029746	1200016E24Rik	RIKEN cDNA 1200016E24 gene	0.284685	1.46128e-06
A_55_P1959818	Tmem40	transmembrane protein 40	0.231303	0.000195193
A_52_P211956	Ms4a4d	membrane-spanning 4-domains, subfamily A, member 4D	0.0233965	3.72711e-05
A_51_P306017	Dll1	delta-like 1 (Drosophila)	0.410454	0.000118161
A_55_P2108754	Ubfd1	ubiquitin family domain containing 1	0.32822	3.08651e-06
A_55_P2016459	Cxcl10	chemokine (C-X-C motif) ligand 10	0.0402397	1.76302e-07
A_51_P158073	A230050P20Rik	RIKEN cDNA A230050P20 gene	0.419294	4.68804e-05
A_66_P101942	Gm9706	predicted gene 9706	0.126685	6.43024e-05
A_52_P471535	Ccdc116	coiled-coil domain containing 116	0.474967	0.00690836
A_51_P234253	Sdcbp2	syndecan binding protein (syntenin) 2	0.397496	0.000100824
A_51_P265495	Ly6a	lymphocyte antigen 6 complex, locus A	0.0642034	8.55689e-07
A_51_P108020	Zmynd15	zinc finger, MYND-type containing 15	0.21032	3.75264e-05
A_55_P2165869	Cebpb	CCAAT/enhancer binding protein (C/EBP), beta	0.332786	2.80528e-06
A_30_P01032772	chr6:57583950-57624216_R	lincRNA:chr6:57583950-57624216 reverse strand	0.218969	0.00255573
A_30_P01024007	chr7:133402766-133415516_F	lincRNA:chr7:133402766-133415516 forward strand	0.472398	0.0014089
A_65_P17218	Mndal	myeloid nuclear differentiation antigen like	0.127961	4.30559e-05
A_66_P119034	Pla2g7	phospholipase A2, group VII (platelet-activating factor acetylhydrolase, plasma)	0.338151	1.318e-05
A_55_P2369534	C430049E01Rik	RIKEN cDNA C430049E01 gene	0.075533	0.000605656
A_30_P01025357	chr6:57583950-57624216_F	lincRNA:chr6:57583950-57624216 forward strand	0.152704	1.64791e-06
A_51_P262515	Phf11a	PHD finger protein 11A	0.145973	0.000368695
A_55_P2158404	Cmpk2	cytidine monophosphate (UMP-CMP) kinase 2, mitochondrial	0.0467596	8.38143e-05
A_55_P2081105	AI607873	expressed sequence AI607873	0.0537166	1.66239e-05
A_55_P1997756	Il6	interleukin 6	0.0459132	1.3365e-07
A_55_P1960989	Nlgn2	neuroligin 2	0.412316	1.39315e-05
A_55_P1972872	I830012O16Rik	RIKEN cDNA I830012O16 gene	0.0642631	0.000173193
A_51_P241995	Col5a3	collagen, type V, alpha 3	0.476514	4.67312e-06
A_55_P2096947	Ereg	epiregulin	0.492306	4.13224e-05
A_51_P426195	Nppb	natriuretic peptide type B	0.491447	5.89153e-05
A_55_P2290443	2310076G05Rik	RIKEN cDNA 2310076G05 gene	0.436448	0.000172669
A_30_P01024381	chr16:98218292-98230170_F	lincRNA:chr16:98218292-98230170 forward strand	0.460157	0.000748685
A_30_P01018494	chr6:57583950-57624216_R	lincRNA:chr6:57583950-57624216 reverse strand	0.238415	0.00164847
A_51_P371867	3830417A13Rik	RIKEN cDNA 3830417A13 gene	0.406194	0.00859314
A_51_P275454	Trim30a	tripartite motif-containing 30A	0.0840983	0.000120051
A_55_P2035579	Rps6ka2	ribosomal protein S6 kinase, polypeptide 2	0.364206	0.00136081
A_51_P116601	A330021E22Rik	RIKEN cDNA A330021E22 gene	0.410247	0.000109278
A_55_P1990633	Iigp1	interferon inducible GTPase 1	0.0773657	0.000236135
A_30_P01030888	chr11:53592946-53637922_R	lincRNA:chr11:53592946-53637922 reverse strand	0.478535	0.0066944
A_30_P01025491	chr11:119250824-119286324_F	lincRNA:chr11:119250824-119286324 forward strand	0.169071	5.26545e-05
A_52_P179785	Ripk2	receptor (TNFRSF)-interacting serine-threonine kinase 2	0.43131	1.34847e-07
A_55_P2036176	Mcf2l	mcf.2 transforming sequence-like	0.452655	0.000734843
A_55_P2045741	Fyb	FYN binding protein	0.356534	0.000710682
A_52_P281702	Igfbp5	insulin-like growth factor binding protein 5	0.350302	1.29535e-05
A_30_P01032646	chr1:196802568-196847687_F	lincRNA:chr1:196802568-196847687 forward strand	0.0626019	5.2218e-05
A_52_P213696	Fndc5	fibronectin type III domain containing 5	0.344652	2.3067e-05
A_51_P312035	Cd300e	CD300e antigen	0.107845	0.00544186
A_55_P2066230	Hck	hemopoietic cell kinase	0.335721	3.17545e-05
A_55_P2109152	Hist1h2bg	histone cluster 1, H2bg	0.468589	9.88687e-05
A_51_P340170	Il20ra	interleukin 20 receptor, alpha	0.107219	0.00146913
A_55_P2168243	LOC675695	hypothetical protein LOC675695	0.498178	3.76968e-05
A_55_P1966194	Plek	pleckstrin	0.28917	3.73025e-07
A_55_P1977431	Cck	cholecystokinin	0.282843	7.94013e-06
A_55_P2051681	Klhdc8a	kelch domain containing 8A	0.48354	0.000468127
A_55_P1978465	H2-Q5	histocompatibility 2, Q region locus 5	0.253774	0.000575543
A_51_P492456	Has1	hyaluronan synthase1	0.200241	9.09754e-05
A_55_P1989976	Ly9	lymphocyte antigen 9	0.259078	0.000188186
A_55_P2118866	Cmah	cytidine monophospho-N-acetylneuraminic acid hydroxylase	0.302227	0.00159182
A_55_P2131423	Gm5684	erythrocyte protein band 4.1-like 4b pseudogene	0.00989714	5.65577e-07
A_55_P2042988	Aoah	acyloxyacyl hydrolase	0.0862877	0.00355347
A_55_P1959953	Helz2	helicase with zinc finger 2, transcriptional coactivator	0.286861	2.7008e-05
A_55_P2109122	Hist1h2bc	histone cluster 1, H2bc	0.408656	0.000200199
A_51_P413059	Mcpt8	mast cell protease 8	0.136802	4.1357e-06
A_55_P2103115	Tor1aip2	torsin A interacting protein 2	0.402064	1.66517e-05
A_55_P1997375	Mylk	myosin, light polypeptide kinase	0.390048	0.0021004
A_66_P113043	Nlrc5	NLR family, CARD domain containing 5	0.224946	0.00113844
A_52_P51078	Ctsh	cathepsin H	0.387263	7.65097e-07
A_55_P2090505	Gm4382	predicted gene 4382	0.478335	0.000182299
A_51_P317176	Csf3	colony stimulating factor 3 (granulocyte)	0.185063	0.000309853
A_55_P2093814	AK082554	AK082554 (Agilent)	0.0930872	0.000574258
A_55_P2081840	Prnd	prion protein dublet	0.141589	1.74999e-06
A_51_P508300	Kcnn3	potassium intermediate/small conductance calcium-activated channel, subfamily N, member 3	0.153145	0.00103617
A_55_P1989225	Tgtp2	T cell specific GTPase 2	0.0546296	0.000100567
A_52_P156763	Adamts14	a disintegrin-like and metallopeptidase (reprolysin type) with thrombospondin type 1 motif, 14	0.442821	0.000384606
A_55_P2058711	Lrrc55	leucine rich repeat containing 55	0.0749217	0.000278686
A_30_P01020928	chr16:84702353-84710928_R	lincRNA:chr16:84702353-84710928 reverse strand	0.408606	0.00196696
A_55_P1956130	LOC68395	histocompatibility 2, Q region locus 6-like	0.212285	7.30132e-09
A_55_P2142222	Serpina3h	serine (or cysteine) peptidase inhibitor, clade A, member 3H	0.238551	0.000247718
A_55_P2162988	Tmem179	transmembrane protein 179	0.490347	0.00305708
A_55_P2087265	Ifitm1	interferon induced transmembrane protein 1	0.209617	3.32409e-08
A_55_P2077083	Tmem132e	transmembrane protein 132E	0.381505	0.00126742
A_55_P1995103	LOC100044989	hypothetical protein LOC100044989	0.321964	0.0021574
A_51_P219505	Slc41a2	solute carrier family 41, member 2	0.471081	7.2605e-05
A_55_P2105843	Gm2371	predicted gene 2371	0.347482	3.06912e-06
A_30_P01022543	chr18:5119300-5181600_R	lincRNA:chr18:5119300-5181600 reverse strand	0.363705	0.000223075
A_51_P322473	Perm1	PPARGC1 and ESRR induced regulator, muscle 1	0.337567	0.000198639
A_55_P2034705	Nmi	N-myc (and STAT) interactor	0.412512	0.000680363
A_66_P112006	H2-T10	histocompatibility 2, T region locus 10	0.199953	3.65472e-07
A_55_P2052380	Gbp6	guanylate binding protein 6	0.136884	0.0010181
A_30_P01025287	chr1:175705225-175717250_F	lincRNA:chr1:175705225-175717250 forward strand	0.0734689	6.10092e-08
A_55_P1997554	Kcnn3	potassium intermediate/small conductance calcium-activated channel, subfamily N, member 3	0.0685073	0.00157478
A_51_P470079	Il1r2	interleukin 1 receptor, type II	0.307335	0.000461156
A_52_P463977	Tmem140	transmembrane protein 140	0.249107	2.49861e-05
A_55_P2169227	AI836003	expressed sequence AI836003	0.402845	0.00111225
A_30_P01022635	chr14:33895294-33923644_R	lincRNA:chr14:33895294-33923644 reverse strand	0.274396	0.00162817
A_51_P217697	1700019L03Rik	RIKEN cDNA 1700019L03 gene	0.414401	0.00834758
A_55_P2295821	A930007D18Rik	RIKEN cDNA A930007D18 gene	0.451754	0.00373327
A_51_P276235	Pnpla7	patatin-like phospholipase domain containing 7	0.237819	1.02685e-07
A_55_P2117656	Slfn8	schlafen 8	0.117315	0.00070601
A_55_P2101357	Aftph	aftiphilin	0.447495	3.09697e-05
A_52_P551851	Tspan11	tetraspanin 11	0.343214	0.000338598
A_55_P2011026	Zfp296	zinc finger protein 296	0.286162	8.44683e-06
A_51_P337675	Cd53	CD53 antigen	0.441777	0.000303445
A_55_P2020731	Brs3	bombesin-like receptor 3	0.0489991	0.000314452
A_52_P533707	Chrna1	cholinergic receptor, nicotinic, alpha polypeptide 1 (muscle)	0.473557	0.000222962
A_51_P272563	Naa25	N(alpha)-acetyltransferase 25, NatB auxiliary subunit	0.361947	1.44114e-05
A_55_P1955906	Stat1	signal transducer and activator of transcription 1	0.344646	3.59596e-05
A_66_P117251	Snx6	sorting nexin 6	0.325589	1.14626e-05
A_55_P2088495	LOC641235	h-2 class I histocompatibility antigen, D-37 alpha chain-like	0.210766	0.000466814
A_55_P2057390	Smap1	small ArfGAP 1	0.439939	0.000235142
A_52_P591153	Pld4	phospholipase D family, member 4	0.450003	0.00657408
A_55_P1962149	Dnah10	dynein, axonemal, heavy chain 10	0.250131	0.00217069
A_30_P01017643	chr16:84702353-84710928_R	lincRNA:chr16:84702353-84710928 reverse strand	0.375532	0.000164216
A_51_P214269	Epha1	Eph receptor A1	0.409089	3.00219e-07
A_55_P2040830	Trav4d-3	T cell receptor alpha variable 4D-3	0.394036	0.000126639
A_51_P421094	Ascc3	activating signal cointegrator 1 complex subunit 3	0.43623	4.12768e-05
A_55_P2042612	C1s	complement component 1, s subcomponent	0.386459	1.94597e-06
A_66_P119283	Gm17757	GTPase, very large interferon inducible 1 pseudogene	0.113419	0.00213844
A_55_P1966774	Serpina3i	serine (or cysteine) peptidase inhibitor, clade A, member 3I	0.0954885	1.1385e-05
A_66_P105244	Tor1aip1	torsin A interacting protein 1	0.405569	7.32903e-06
A_55_P2001518	Pde6h	phosphodiesterase 6H, cGMP-specific, cone, gamma	0.397006	0.000115701
A_51_P237754	H2-T23	histocompatibility 2, T region locus 23	0.183473	1.4557e-07
A_51_P327751	Ifit1	interferon-induced protein with tetratricopeptide repeats 1	0.114225	0.000365547
A_55_P2052924	Sepw1	selenoprotein W, muscle 1	0.472573	0.000139611
A_55_P1978506	H2-Q8	histocompatibility 2, Q region locus 8	0.204693	2.70753e-09
A_55_P2049647	H2-K1	histocompatibility 2, K1, K region	0.20444	1.49661e-07
A_30_P01032166	chr1:152001112-152012796_R	lincRNA:chr1:152001112-152012796 reverse strand	0.323001	0.00310577
A_55_P2125786	Lrrc8e	leucine rich repeat containing 8 family, member E	0.449464	0.000348304
A_30_P01022967	chr4:63736566-63744848_R	lincRNA:chr4:63736566-63744848 reverse strand	0.486204	0.00180147
A_55_P2328915	LOC552877	uncharacterized LOC552877	0.363947	6.16336e-05
A_55_P2027812	Arxes2	adipocyte-related X-chromosome expressed sequence 2	0.334091	4.87769e-05
A_51_P212068	Aoc1	amine oxidase, copper-containing 1	0.357065	0.00270236
A_55_P2043277	Siglec5	sialic acid binding Ig-like lectin 5	0.221744	0.000299813
A_51_P154780	Vav1	vav 1 oncogene	0.386249	0.00670175
A_51_P312485	Fpr1	formyl peptide receptor 1	0.0657988	1.84496e-05
A_30_P01029555	chr19:16078625-16110246_R	lincRNA:chr19:16078625-16110246 reverse strand	0.45915	0.00751521
A_30_P01030946	chr13:3497296-3500441_F	lincRNA:chr13:3497296-3500441 forward strand	0.41786	0.000355893
A_55_P2133057	Pdia2	protein disulfide isomerase associated 2	0.290302	0.0032264
A_55_P2365902	C130033p17rik	uncharacterized LOC402769	0.454918	0.00142947
A_55_P2150179	Gm5077	predicted gene 5077	0.416204	1.24777e-05
A_55_P2066463	Enah	enabled homolog (Drosophila)	0.492855	3.08396e-05
A_52_P80593	Pole3	polymerase (DNA directed), epsilon 3 (p17 subunit)	0.411431	8.10175e-06
A_55_P1955372	Sprr2k	small proline-rich protein 2K	0.423191	3.20883e-05
A_30_P01032566	chr1:122655019-122660142_F	lincRNA:chr1:122655019-122660142 forward strand	0.176877	3.31442e-06
A_55_P2103561	Prdx6	peroxiredoxin 6	0.402164	0.000456468
A_55_P2090406	H13	histocompatibility 13	0.498391	9.8821e-05
A_30_P01021232	chr1:175654606-175672031_F	lincRNA:chr1:175654606-175672031 forward strand	0.169041	0.00425878
A_55_P2072120	AW011738	expressed sequence AW011738	0.230868	4.35178e-05
A_30_P01024706	chr1:175660642-175671878_R	lincRNA:chr1:175660642-175671878 reverse strand	0.0689416	7.3462e-05
A_55_P2137049	AA467197	expressed sequence AA467197	0.125532	1.45542e-06
A_55_P1995092	H2-Q10	histocompatibility 2, Q region locus 10	0.189263	1.11652e-05
A_51_P180140	Hist1h2ba	histone cluster 1, H2ba	0.368814	0.000191563
A_55_P2173210	Gm16340	predicted gene 16340	0.0646183	1.99906e-06
A_55_P1994047	Gm5813	predicted gene 5813	0.387538	3.5229e-08
A_30_P01032721	chr1:175654606-175672031_F	lincRNA:chr1:175654606-175672031 forward strand	0.0598156	0.000311114
A_52_P649561	Heg1	HEG homolog 1 (zebrafish)	0.492722	0.00452958
A_51_P376238	Serping1	serine (or cysteine) peptidase inhibitor, clade G, member 1	0.499522	4.19544e-06
A_55_P2111302	Cp	ceruloplasmin	0.0666634	4.12758e-06
A_55_P1999213	Tdrd7	tudor domain containing 7	0.438382	7.67121e-05
A_52_P292481	Lce1h	late cornified envelope 1H	0.13659	0.00888675
A_55_P1977498	Htr2b	5-hydroxytryptamine (serotonin) receptor 2B	0.499987	0.000538013
A_55_P1985850	Timp1	tissue inhibitor of metalloproteinase 1	0.449287	0.00045001
A_55_P1959938	Pde7b	phosphodiesterase 7B	0.39841	0.00652084
A_30_P01033395	chr3:93150619-93184368_R	lincRNA:chr3:93150619-93184368 reverse strand	0.0338052	2.42409e-06
A_55_P2037235	Sp110	Sp110 nuclear body protein	0.154882	1.71226e-05
A_55_P2031466	Lrrc32	leucine rich repeat containing 32	0.294856	0.000158089
A_30_P01023623	chr11:119250824-119286324_F	lincRNA:chr11:119250824-119286324 forward strand	0.209338	4.40239e-06
A_55_P2174541	Dtx3l	deltex 3-like (Drosophila)	0.231612	3.90122e-05
A_55_P2186220	LOC100041068	similar to HSR	0.0184229	1.33397e-05
A_55_P2120155	Ccdc88b	coiled-coil domain containing 88B	0.492405	0.00670401
A_55_P1978216	AF251705	cDNA sequence AF251705	0.370622	8.99016e-05
A_52_P243249	Mapk3	mitogen-activated protein kinase 3	0.455765	0.000382865
A_52_P161488	Clec4e	C-type lectin domain family 4, member e	0.0125751	5.50782e-05
A_55_P2108483	LOC630285	similar to histocompatibility 2, blastocyst	0.180371	1.03797e-07
A_55_P2084691	Hist1h2ac	histone cluster 1, H2ac	0.495096	0.00259726
A_55_P2033376	1810041L15Rik	RIKEN cDNA 1810041L15 gene	0.25085	0.000350497
A_55_P2096762	Arhgdig	Rho GDP dissociation inhibitor (GDI) gamma	0.401859	3.21891e-06
A_30_P01023027	chr4:63810346-63810958_F	lincRNA:chr4:63810346-63810958 forward strand	0.447314	0.000340119
A_30_P01028198	chr19:5771425-5848475_F	lincRNA:chr19:5771425-5848475 forward strand	0.369474	0.00221076
A_51_P397934	Grin3b	glutamate receptor, ionotropic, NMDA3B	0.227777	0.000261946
A_51_P206475	Lce1i	late cornified envelope 1I	0.0871843	1.12794e-05
A_51_P269203	Trpv4	transient receptor potential cation channel, subfamily V, member 4	0.496008	0.000401204
A_30_P01029545	chr1:175660642-175671878_R	lincRNA:chr1:175660642-175671878 reverse strand	0.0459846	0.000905225
A_30_P01030548	chr4:73870498-73881323_R	lincRNA:chr4:73870498-73881323 reverse strand	0.275886	0.00267736
A_55_P2102624	Eaf2	ELL associated factor 2	0.467104	0.0025576
A_55_P2113210	Cyth4	cytohesin 4	0.485757	6.43082e-06
A_52_P467930	Prdx6-ps2	peroxiredoxin 6 pseudogene 2	0.371433	4.9932e-07
A_55_P2019312	Car12	carbonic anyhydrase 12	0.392939	2.03814e-05
A_55_P2071132	Tnfrsf23	tumor necrosis factor receptor superfamily, member 23	0.4316	6.0633e-07
A_51_P359570	Ifit3	interferon-induced protein with tetratricopeptide repeats 3	0.075913	0.000243477
A_55_P2180415	Cd72	CD72 antigen	0.303827	8.50523e-06
A_51_P472867	Oas3	2'-5' oligoadenylate synthetase 3	0.049126	6.9838e-05
A_65_P08971	F3	coagulation factor III	0.424047	0.000109695
A_51_P454873	Npy	neuropeptide Y	0.343362	0.00173068
A_55_P2079561	Lilra6	leukocyte immunoglobulin-like receptor, subfamily A (with TM domain), member 6	0.344799	0.00093814
A_52_P199633	Trim30d	tripartite motif-containing 30D	0.123351	5.26255e-06
A_51_P318510	Ptprn	protein tyrosine phosphatase, receptor type, N	0.453187	8.7772e-05
A_55_P1971009	Gzme	granzyme E	0.167092	0.000208015
A_55_P2026238	LOC100048634	similar to Interferon activated gene 205	0.207168	0.000212289
A_51_P337230	Galnt14	UDP-N-acetyl-alpha-D-galactosamine:polypeptide N-acetylgalactosaminyltransferase 14	0.363165	0.000295711
A_55_P2128597	Nr1h3	nuclear receptor subfamily 1, group H, member 3	0.341534	0.00408079
A_51_P304170	Rtp4	receptor transporter protein 4	0.248998	0.00130197
A_51_P331752	Ccl11	chemokine (C-C motif) ligand 11	0.083717	0.00236868
A_30_P01023452	chrX:11693432-11693908_R	lincRNA:chrX:11693432-11693908 reverse strand	0.00175221	4.87989e-07
A_30_P01019316	chr3:62727150-62758225_F	lincRNA:chr3:62727150-62758225 forward strand	0.465224	0.00640493
A_51_P147123	Ntn1	netrin 1	0.1028	0.00190992
A_55_P2051199	Gm13710	predicted gene 13710	0.30961	0.000358225
A_51_P444447	Cebpd	CCAAT/enhancer binding protein (C/EBP), delta	0.332248	2.46754e-05
A_55_P1964262	Apol7a	apolipoprotein L 7a	0.30698	0.00405377
A_30_P01033266	chr13:15947521-15999246_F	lincRNA:chr13:15947521-15999246 forward strand	0.246191	1.18853e-07
A_30_P01019306	chr11:119254413-119296960_F	lincRNA:chr11:119254413-119296960 forward strand	0.224017	0.000769643
A_51_P159503	Rnf213	ring finger protein 213	0.184843	1.03289e-06
A_51_P390538	Mpeg1	macrophage expressed gene 1	0.262388	2.9461e-10
A_51_P131561	Plet1	placenta expressed transcript 1	0.274036	0.000338843
A_55_P1972381	Gjb4	gap junction protein, beta 4	0.309116	0.00187513
A_30_P01019832	chr6:3283191-3284581_R	lincRNA:chr6:3283191-3284581 reverse strand	0.179303	4.68863e-06
A_55_P1975155	Galnt6	UDP-N-acetyl-alpha-D-galactosamine:polypeptide N-acetylgalactosaminyltransferase 6	0.265744	0.0015561
A_51_P230507	Ell2	elongation factor RNA polymerase II 2	0.490822	0.000145774
A_51_P462192	Olr1	oxidized low density lipoprotein (lectin-like) receptor 1	0.238938	8.82613e-06
A_55_P2075553	Tnfsf18	tumor necrosis factor (ligand) superfamily, member 18	0.11058	1.85049e-06
A_30_P01024037	chr14:106562325-106660675_F	lincRNA:chr14:106562325-106660675 forward strand	0.126327	0.000348377
A_30_P01029470	chr6:3333825-3349525_R	lincRNA:chr6:3333825-3349525 reverse strand	0.254559	0.000522203
A_51_P172085	Arhgdig	Rho GDP dissociation inhibitor (GDI) gamma	0.44125	2.2667e-05
A_55_P2107667	Enah	enabled homolog (Drosophila)	0.40068	6.21492e-07
A_52_P566348	Nras	neuroblastoma ras oncogene	0.384566	3.15708e-05
A_51_P400543	Aif1	allograft inflammatory factor 1	0.251432	9.57156e-07
A_55_P2156712	Gpr1	G protein-coupled receptor 1	0.411148	6.1669e-06
A_51_P400752	H2-Q5	histocompatibility 2, Q region locus 5	0.209531	5.7166e-09
A_51_P358722	Lancl3	LanC lantibiotic synthetase component C-like 3 (bacterial)	0.25524	5.52742e-07
A_51_P413866	Cfb	complement factor B	0.0396735	9.57445e-07
A_55_P1994862	Ddx60	DEAD (Asp-Glu-Ala-Asp) box polypeptide 60	0.137485	7.65879e-05
A_52_P156452	Cmah	cytidine monophospho-N-acetylneuraminic acid hydroxylase	0.365574	0.0076963
A_30_P01021982	chr6:40699474-40719122_F	lincRNA:chr6:40699474-40719122 forward strand	0.417826	0.00108616
A_55_P1990032	Cxcl5	chemokine (C-X-C motif) ligand 5	0.00562949	3.59315e-07
A_55_P2146590	1810011O10Rik	RIKEN cDNA 1810011O10 gene	0.324822	0.000324
A_51_P338443	Angptl4	angiopoietin-like 4	0.199388	6.24432e-05
A_30_P01024815	chr4:155585650-155608700_R	lincRNA:chr4:155585650-155608700 reverse strand	0.286441	2.69245e-05
A_51_P140710	Ccl3	chemokine (C-C motif) ligand 3	0.0673395	1.64662e-06
A_55_P2018934	Emr1	EGF-like module containing, mucin-like, hormone receptor-like sequence 1	0.154048	0.000458029
A_30_P01032196	chr16:84708695-84708806_F	lincRNA:chr16:84708695-84708806 forward strand	0.460403	0.000125317
A_55_P2011084	LOC100046632	tripartite motif-containing protein 30-like	0.078193	9.30782e-05
A_55_P1962404	Ugt1a6b	UDP glucuronosyltransferase 1 family, polypeptide A6B	0.40822	2.85302e-05
A_51_P161086	Ppic	peptidylprolyl isomerase C	0.479315	8.52263e-05
A_52_P213889	Tmc7	transmembrane channel-like gene family 7	0.236918	5.59631e-05
A_52_P380369	Phf11d	PHD finger protein 11D	0.11545	3.12474e-06
A_51_P382152	Procr	protein C receptor, endothelial	0.407114	4.36874e-06
A_51_P468140	Serpind1	serine (or cysteine) peptidase inhibitor, clade D, member 1	0.496812	0.000409901
A_55_P1981200	Grm1	glutamate receptor, metabotropic 1	0.299789	0.00703082
A_55_P1957053	Gareml	GRB2 associated, regulator of MAPK1-like	0.278564	4.14281e-08
A_55_P1988975	Ms4a4b	membrane-spanning 4-domains, subfamily A, member 4B	0.0546243	9.82667e-07
A_55_P1969078	Adar	adenosine deaminase, RNA-specific	0.438128	0.00157818
A_55_P1974005	Tnfrsf23	tumor necrosis factor receptor superfamily, member 23	0.389353	0.000756209
A_55_P2035932	Fgf7	fibroblast growth factor 7	0.206935	8.29225e-07
A_55_P1958840	Itga6	integrin alpha 6	0.370926	2.75817e-06
A_55_P1981494	H2-Bl	histocompatibility 2, blastocyst	0.201768	1.15998e-07
A_51_P466910	Cacna1g	calcium channel, voltage-dependent, T type, alpha 1G subunit	0.219234	0.000114356
A_52_P532227	S1pr1	sphingosine-1-phosphate receptor 1	0.418996	0.000146836
A_55_P2132756	Cacna1g	calcium channel, voltage-dependent, T type, alpha 1G subunit	0.241162	2.60019e-05
A_55_P2071466	Ncf1	neutrophil cytosolic factor 1	0.387439	0.00277171
A_52_P140005	Nipal1	NIPA-like domain containing 1	0.244912	0.000105514
A_66_P112573	Isg20	interferon-stimulated protein	0.209805	5.8075e-07
A_55_P2116059	Aim1	absent in melanoma 1	0.159629	2.09798e-06
A_55_P2472435	Gbp3	guanylate binding protein 3	0.0969669	4.69133e-06
A_52_P535484	Gvin1	GTPase, very large interferon inducible 1	0.106801	5.85583e-07
A_55_P1966659	LOC547349	MHC class I family member	0.207602	0.00296217
A_55_P1962918	Mnda	myeloid cell nuclear differentiation antigen	0.148749	4.66504e-06
A_55_P2106175	Gch1	GTP cyclohydrolase 1	0.311516	4.12376e-05
A_55_P2008987	Ch25h	cholesterol 25-hydroxylase	0.18398	5.57352e-08
A_55_P2093286	Apod	apolipoprotein D	0.0555314	1.98005e-07
A_51_P135517	Coch	coagulation factor C homolog (Limulus polyphemus)	0.347128	0.000225428
A_55_P1956593	Plekha4	pleckstrin homology domain containing, family A (phosphoinositide binding specific) member 4	0.425203	6.19018e-05
A_30_P01023429	chr1:175705225-175717250_F	lincRNA:chr1:175705225-175717250 forward strand	0.125198	1.74523e-05
A_51_P326191	Serpina3g	serine (or cysteine) peptidase inhibitor, clade A, member 3G	0.164608	1.64316e-07
A_55_P2140212	Gm2627	predicted gene 2627	0.270428	4.83329e-07
A_30_P01028885	chr17:46972160-46997919_F	lincRNA:chr17:46972160-46997919 forward strand	0.427941	0.000324985
A_55_P2088995	Plscr1	phospholipid scramblase 1	0.433027	0.000109986
A_51_P258372	Igsf6	immunoglobulin superfamily, member 6	0.17962	2.17474e-06
A_55_P2116689	1700024P16Rik	RIKEN cDNA 1700024P16 gene	0.486461	0.0011987
A_55_P2046822	Cd47	CD47 antigen (Rh-related antigen, integrin-associated signal transducer)	0.386497	0.00330532
A_55_P2113256	Parp11	poly (ADP-ribose) polymerase family, member 11	0.299409	8.6795e-06
A_55_P2119257	Serpine1	serine (or cysteine) peptidase inhibitor, clade E, member 1	0.429515	3.35923e-06
A_30_P01018941	chr1:175654606-175672031_R	lincRNA:chr1:175654606-175672031 reverse strand	0.048828	2.66774e-06
A_55_P2158592	Sirpb1a	signal-regulatory protein beta 1A	0.173731	0.00535865
A_55_P2128479	LOC641025	Ig heavy chain V region 3-6-like	0.124229	3.44455e-05
A_55_P2045896	Gdnf	glial cell line derived neurotrophic factor	0.285854	0.000103179
A_30_P01018526	chr16:84702353-84710928_R	lincRNA:chr16:84702353-84710928 reverse strand	0.403686	8.84822e-05
A_30_P01023083	chr6:57583950-57624216_R	lincRNA:chr6:57583950-57624216 reverse strand	0.235028	0.00863522
A_30_P01030298	chr19:44651106-44657612_R	lincRNA:chr19:44651106-44657612 reverse strand	0.178804	0.00386957
A_55_P2025765	Adam8	a disintegrin and metallopeptidase domain 8	0.497523	0.000646437
A_30_P01029296	chr5:122047900-122065325_F	lincRNA:chr5:122047900-122065325 forward strand	0.326515	0.000291674
A_55_P2025173	Rps27a	ribosomal protein S27A	0.495875	8.19065e-06
A_30_P01031280	chr13:34240528-34240965_R	lincRNA:chr13:34240528-34240965 reverse strand	0.0846293	0.000788173
A_30_P01024661	chr7:111526943-111545093_R	lincRNA:chr7:111526943-111545093 reverse strand	0.134852	9.49476e-05
A_51_P262171	Irgm1	immunity-related GTPase family M member 1	0.319201	1.20318e-07
A_55_P2060966	Mov10	Moloney leukemia virus 10	0.455319	1.87235e-06
A_51_P201581	Rln3	relaxin 3	0.415563	0.00473194
A_55_P2170349	Klra22	killer cell lectin-like receptor subfamily A, member 22	0.451125	0.000669382
A_51_P500550	Mfsd1	major facilitator superfamily domain containing 1	0.44995	0.000109654
A_55_P2077558	Sod3	superoxide dismutase 3, extracellular	0.359713	3.62964e-06
A_55_P2135200	Slfn10-ps	schlafen 10, pseudogene	0.243673	4.10421e-06
A_51_P430423	Ada	adenosine deaminase	0.453827	1.23326e-05
A_55_P2120706	Ap3m1-ps	adaptor-related protein complex 3, mu 1 subunit, pseudogene	0.180028	2.16833e-06
A_55_P2095311	Ly6g	lymphocyte antigen 6 complex, locus G	0.0746631	0.000852767
A_55_P1972481	LOC677644	h-2 class I histocompatibility antigen, D-37 alpha chain-like	0.189768	1.45068e-06
A_51_P143893	Steap4	STEAP family member 4	0.0416902	1.40994e-05
A_55_P2175880	Mgst1	microsomal glutathione S-transferase 1	0.459833	2.43044e-05
A_51_P372473	Auh	AU RNA binding protein/enoyl-coenzyme A hydratase	0.456792	6.50803e-07
A_52_P431615	Gm1966	predicted gene 1966	0.0996135	5.05414e-08
A_55_P1968568	Rapgef5	Rap guanine nucleotide exchange factor (GEF) 5	0.25018	0.00257033
A_55_P2169356	Gm1966	predicted gene 1966	0.109755	7.0112e-05
A_30_P01019537	chr1:175653557-175671940_R	lincRNA:chr1:175653557-175671940 reverse strand	0.0519064	5.12373e-06
A_51_P234359	Sct	secretin	0.373609	1.28673e-05
A_51_P364485	Tnfaip2	tumor necrosis factor, alpha-induced protein 2	0.449689	2.88879e-07
A_51_P503625	Gsta3	glutathione S-transferase, alpha 3	0.35396	1.50308e-05
A_55_P2041828	Tubb3	tubulin, beta 3 class III	0.357941	3.09507e-07
A_52_P119060	Acpp	acid phosphatase, prostate	0.224262	1.75616e-06
A_52_P607128	Msr1	macrophage scavenger receptor 1	0.207008	0.00349151
A_55_P2069659	9930013L23Rik	RIKEN cDNA 9930013L23 gene	0.212099	0.00300856
A_52_P322474	8030451A03Rik	RIKEN cDNA 8030451A03 gene	0.433985	0.00822541
A_55_P2114651	Dynap	dynactin associated protein	0.278947	9.88565e-05
A_52_P298002	Gch1	GTP cyclohydrolase 1	0.320499	0.00798959
A_55_P1959064	Oas1b	2'-5' oligoadenylate synthetase 1B	0.22269	3.47074e-06
A_30_P01027573	chr1:85036677-85038530_R	lincRNA:chr1:85036677-85038530 reverse strand	0.0986263	0.000134841
A_51_P411345	Mogat2	monoacylglycerol O-acyltransferase 2	0.461602	0.000399261
A_55_P1998957	Oas1c	2'-5' oligoadenylate synthetase 1C	0.22418	2.08038e-05
A_55_P2043367	Apol9a	apolipoprotein L 9a	0.269259	2.88394e-07
A_55_P2004507	Ifi203	interferon activated gene 203	0.127704	0.000123246
A_66_P108143	Fbxw10	F-box and WD-40 domain protein 10	0.369172	3.68465e-05
A_30_P01031770	chr18:70400082-70404236_R	lincRNA:chr18:70400082-70404236 reverse strand	0.246517	0.000102675
A_30_P01026178	chr8:90000619-90061169_R	lincRNA:chr8:90000619-90061169 reverse strand	0.00346332	2.39e-05
A_30_P01025859	chr6:5311375-5328075_R	lincRNA:chr6:5311375-5328075 reverse strand	0.0706242	0.000525494
A_52_P162298	Ydjc	YdjC homolog (bacterial)	0.469035	3.63536e-05
A_55_P2108012	Fam78b	family with sequence similarity 78, member B	0.214695	7.25552e-05
A_55_P2039359	Tnfsf11	tumor necrosis factor (ligand) superfamily, member 11	0.379011	0.00021272
A_30_P01029414	chr14:106562325-106660675_F	lincRNA:chr14:106562325-106660675 forward strand	0.365449	0.00449515
A_30_P01032382	chr5:35975265-35982561_R	lincRNA:chr5:35975265-35982561 reverse strand	0.450683	1.15046e-05
A_52_P90805	Lrrc15	leucine rich repeat containing 15	0.270072	1.36214e-05
A_55_P2079535	Gm10839	predicted gene 10839	0.21358	0.000490472
A_55_P2027737	Il1rl1	interleukin 1 receptor-like 1	0.432988	0.000225825
A_52_P424784	Clstn2	calsyntenin 2	0.0909247	5.40623e-06
A_55_P2025612	Psme2	proteasome (prosome, macropain) activator subunit 2 (PA28 beta)	0.456649	7.53079e-05
A_55_P2204804	Dclk1	doublecortin-like kinase 1	0.440518	4.91881e-05
A_55_P2102181	LOC675328	similar to RT1 class Ib gene, H2-TL-like, grc region (N3)	0.258033	1.6788e-07
A_55_P2071513	1700066C05Rik	RIKEN cDNA 1700066C05 gene	0.472445	0.00629596
A_55_P2162935	Ntn1	netrin 1	0.118486	1.11137e-08
A_55_P2158102	Camp	cathelicidin antimicrobial peptide	0.218112	4.94039e-06
A_51_P377452	Ncf4	neutrophil cytosolic factor 4	0.211779	6.56811e-06
A_55_P2133248	Gm8995	predicted gene 8995	0.0815503	3.03768e-05
A_30_P01019599	chr17:80133213-80144417_F	lincRNA:chr17:80133213-80144417 forward strand	0.280939	0.00391559
A_55_P2149670	Ptchd4	patched domain containing 4	0.441454	0.000188105
A_55_P2066116	Bcl3	B cell leukemia/lymphoma 3	0.275812	1.59438e-05
A_30_P01033628	chr4:155564927-155571580_R	lincRNA:chr4:155564927-155571580 reverse strand	0.362546	0.00357779
A_51_P134030	Oas1e	2'-5' oligoadenylate synthetase 1E	0.214819	4.53875e-06
A_30_P01022954	chr1:73664661-73911040_R	lincRNA:chr1:73664661-73911040 reverse strand	0.218969	0.000711515
A_55_P2042500	Adig	adipogenin	0.191221	0.000908941
A_66_P128537	Isg15	ISG15 ubiquitin-like modifier	0.123804	0.000196832
A_51_P222467	Abcg1	ATP-binding cassette, sub-family G (WHITE), member 1	0.273278	9.20439e-07
A_55_P2156855	Car13	carbonic anhydrase 13	0.438011	0.000259231
A_51_P145132	Mcpt4	mast cell protease 4	0.163823	0.000167782
A_55_P1970763	Pilrb2	paired immunoglobin-like type 2 receptor beta 2	0.200222	0.00211608
A_51_P129012	B2m	beta-2 microglobulin	0.448769	7.33188e-06
A_51_P485756	Nts	neurotensin	0.0647527	0.00266472
A_66_P114784	Pla2g7	phospholipase A2, group VII (platelet-activating factor acetylhydrolase, plasma)	0.372657	0.000216632
A_51_P270355	Dclk1	doublecortin-like kinase 1	0.384055	0.0052385
A_55_P2100824	LOC676689	H-2 class I histocompatibility antigen, L-D alpha chain precursor-like	0.195541	2.03301e-06
A_55_P2042462	Ptrh1	peptidyl-tRNA hydrolase 1 homolog (S. cerevisiae)	0.420969	7.73772e-05
A_30_P01031851	chr3:35782698-35789932_R	lincRNA:chr3:35782698-35789932 reverse strand	0.374802	0.00242672
A_51_P408227	Misp	mitotic spindle positioning	0.215353	0.000250109
A_51_P254656	Hdc	histidine decarboxylase	0.117269	1.58927e-05
A_51_P312121	Xdh	xanthine dehydrogenase	0.168635	4.63879e-05
A_55_P1956160	Gm8909	predicted gene 8909	0.208698	0.000288398
A_51_P518051	Dusp4	dual specificity phosphatase 4	0.410124	0.000124331
A_52_P21951	A930002H24Rik	RIKEN cDNA A930002H24 gene	0.475913	0.000525314
A_30_P01024838	chr7:111530578-111539097_R	lincRNA:chr7:111530578-111539097 reverse strand	0.0903006	0.000987992
A_30_P01023508	chr6:3283191-3284581_R	lincRNA:chr6:3283191-3284581 reverse strand	0.166914	0.000294674
A_55_P1957459	Lilrb4	leukocyte immunoglobulin-like receptor, subfamily B, member 4	0.375624	6.13867e-05
A_52_P431872	Ptcd3	pentatricopeptide repeat domain 3	0.480003	0.000190222
A_55_P2004867	Serpinb2	serine (or cysteine) peptidase inhibitor, clade B, member 2	0.106802	0.000151863
A_55_P2088401	H2-T9	histocompatibility 2, T region locus 9	0.194029	6.15133e-07
A_55_P1960187	LOC100045969	hypothetical protein LOC100045969	0.135884	0.00298455
A_55_P2016034	Nlrc5	NLR family, CARD domain containing 5	0.0704231	9.48064e-06
A_66_P137410	Zfp951	zinc finger protein 951	0.450634	0.00355595
A_55_P2078633	C4b	complement component 4B (Chido blood group)	0.477665	0.00242933
A_51_P381618	Pla1a	phospholipase A1 member A	0.325813	0.000191139
A_66_P119968	Clec4a1	C-type lectin domain family 4, member a1	0.0991385	1.25486e-06
A_51_P361830	Lgi2	leucine-rich repeat LGI family, member 2	0.404953	2.40813e-05
A_52_P99888	Cxcl16	chemokine (C-X-C motif) ligand 16	0.157472	4.11548e-08
A_51_P181565	Hbegf	heparin-binding EGF-like growth factor	0.432477	4.8203e-06
A_55_P1971006	Urah	urate (5-hydroxyiso-) hydrolase	0.392654	6.54835e-05
A_55_P2116650	A130040M12Rik	RIKEN cDNA A130040M12 gene	0.266592	7.32405e-06
A_55_P1995045	Zc3hav1	zinc finger CCCH type, antiviral 1	0.372176	0.00035948
A_30_P01021447	chr1:175653557-175671940_R	lincRNA:chr1:175653557-175671940 reverse strand	0.0395678	1.1236e-05
A_51_P279437	Mfsd2a	major facilitator superfamily domain containing 2A	0.280932	2.33833e-07
A_55_P2176731	Prdx6	peroxiredoxin 6	0.35843	6.02378e-05
A_55_P2035509	Pyhin1	pyrin and HIN domain family, member 1	0.0217855	0.000213399
A_66_P131406	Gm10099	predicted gene 10099	0.482722	0.00401652
A_52_P514407	Klra15	killer cell lectin-like receptor, subfamily A, member 15	0.43642	5.95883e-06
A_51_P383032	Clec4d	C-type lectin domain family 4, member d	0.193125	8.37954e-09
A_55_P2083180	Gm10272	keratin associated protein 12-4	0.35064	8.02588e-06
A_55_P2000027	Spink2	serine peptidase inhibitor, Kazal type 2	0.250461	6.41036e-07
A_52_P122673	Cep41	centrosomal protein 41	0.400091	0.00172356
A_55_P2186352	Ttc12	tetratricopeptide repeat domain 12	0.482061	3.20684e-05
A_55_P1962305	Plac8	placenta-specific 8	0.383572	1.30767e-05
A_55_P2063608	LOC100045953	similar to TRAV4D-3	0.30627	0.000141761
A_55_P2076631	Gypc	glycophorin C	0.439749	0.000120957
A_55_P2023637	Prg4	proteoglycan 4 (megakaryocyte stimulating factor, articular superficial zone protein)	0.428685	0.00705031
A_51_P370350	Galnt2	UDP-N-acetyl-alpha-D-galactosamine:polypeptide N-acetylgalactosaminyltransferase 2	0.491228	1.11363e-05
A_51_P194249	Stmn4	stathmin-like 4	0.201868	2.11983e-06
A_55_P2023937	Impg1	interphotoreceptor matrix proteoglycan 1	0.499843	0.00580819
A_30_P01021136	chr11:119254413-119296960_F	lincRNA:chr11:119254413-119296960 forward strand	0.236898	0.000361522
A_30_P01019636	chr1:183783306-183834531_F	lincRNA:chr1:183783306-183834531 forward strand	0.361849	0.000479327
A_55_P2015687	Phf11d	PHD finger protein 11D	0.14608	1.06548e-05
A_51_P403243	Ccdc116	coiled-coil domain containing 116	0.49338	0.000792261
A_55_P1971889	F3	coagulation factor III	0.457709	0.000525535
A_55_P2062777	Mfap5	microfibrillar associated protein 5	0.475556	0.000104269
A_51_P193146	Ms4a6c	membrane-spanning 4-domains, subfamily A, member 6C	0.179834	0.00248212
A_51_P219789	H2-Q2	histocompatibility 2, Q region locus 2	0.20452	1.86728e-07
A_52_P559919	Eif2ak2	eukaryotic translation initiation factor 2-alpha kinase 2	0.380287	0.000185654
A_30_P01027815	chr8:91569369-91594119_F	lincRNA:chr8:91569369-91594119 forward strand	0.131242	0.00255553
A_55_P2103837	Gbp4	guanylate binding protein 4	0.0467605	0.000155444
A_51_P282557	C3ar1	complement component 3a receptor 1	0.314758	0.000225699
A_51_P184484	Mmp13	matrix metallopeptidase 13	0.0973864	1.03797e-06
A_55_P2123209	Gm6103	predicted gene 6103	0.174701	0.00338569
A_55_P1968703	Gfra2	glial cell line derived neurotrophic factor family receptor alpha 2	0.079882	2.32283e-05
A_30_P01028475	chr16:84707202-84707748_F	lincRNA:chr16:84707202-84707748 forward strand	0.380439	0.000118538
A_55_P1978987	Ifih1	interferon induced with helicase C domain 1	0.182783	5.21028e-05
A_55_P2133013	Cntfr	ciliary neurotrophic factor receptor	0.221641	0.0095742
A_30_P01021740	chr1:64696508-64699504_F	lincRNA:chr1:64696508-64699504 forward strand	0.392351	0.00588202
A_55_P2107292	Ptch1	patched homolog 1	0.352593	0.00885381
A_52_P679860	Herc6	hect domain and RLD 6	0.152384	2.30477e-07
A_55_P2122384	Pnpt1	polyribonucleotide nucleotidyltransferase 1	0.328178	2.08662e-05
A_55_P2070869	Lcn2	lipocalin 2	0.346094	2.95928e-05
A_52_P549827	Mgst1	microsomal glutathione S-transferase 1	0.458902	1.75785e-05
A_55_P2093749	LOC544818	hypothetical LOC544818	0.3617	0.00330924
A_55_P2114318	Gm4080	predicted gene 4080	0.279821	1.24641e-07
A_30_P01018204	chr5:15176325-15223375_F	lincRNA:chr5:15176325-15223375 forward strand	0.180792	6.00294e-05
A_55_P2102350	Stambpl1	STAM binding protein like 1	0.495668	0.000182553
A_65_P16059	Tgfbr3	transforming growth factor, beta receptor III	0.399628	0.000113237
A_55_P2003996	H2-T24	histocompatibility 2, T region locus 24	0.470855	0.000793385
A_51_P248666	Cd274	CD274 antigen	0.127391	8.16481e-05
A_30_P01022005	chr11:119254413-119296960_F	lincRNA:chr11:119254413-119296960 forward strand	0.258704	5.65203e-06
A_55_P1981479	Irgm1	immunity-related GTPase family M member 1	0.316102	7.56944e-05
A_52_P467389	Slc15a3	solute carrier family 15, member 3	0.13719	0.000407681
A_51_P267278	Slc15a2	solute carrier family 15 (H+/peptide transporter), member 2	0.379733	0.00178365
A_55_P2172396	A530064D06Rik	RIKEN cDNA A530064D06 gene	0.416663	0.00290264
A_52_P578634	Cela1	chymotrypsin-like elastase family, member 1	0.362421	6.11733e-06
A_51_P108108	Lrrc25	leucine rich repeat containing 25	0.312852	0.000648048
A_55_P2035315	Rasgef1b	RasGEF domain family, member 1B	0.370162	6.46358e-05
A_55_P2091468	Dio3	deiodinase, iodothyronine type III	0.291248	3.66417e-06
A_66_P125722	Cyb5	cytochrome b-5	0.281236	1.66632e-06
A_55_P2004562	Klra2	killer cell lectin-like receptor, subfamily A, member 2	0.109317	0.00186611
A_55_P1969901	Igh-VJ558	immunoglobulin heavy chain (J558 family)	0.072822	0.000613324
A_30_P01020112	chr1:88398169-88398354_F	lincRNA:chr1:88398169-88398354 forward strand	0.460271	0.00365667
A_52_P75465	Gdpd1	glycerophosphodiester phosphodiesterase domain containing 1	0.36138	1.26889e-06
A_52_P1020860	AW112010	expressed sequence AW112010	0.15935	0.00385055
A_55_P1966833	Xaf1	XIAP associated factor 1	0.28063	3.30539e-06
A_52_P590392	Rab10	RAB10, member RAS oncogene family	0.492163	8.63895e-06
A_30_P01018926	chr6:40693617-40720167_F	lincRNA:chr6:40693617-40720167 forward strand	0.484414	0.000800064
A_30_P01026342	chr1:107866276-107887102_R	lincRNA:chr1:107866276-107887102 reverse strand	0.361655	0.00108794
A_66_P135106	Slco3a1	solute carrier organic anion transporter family, member 3a1	0.217355	1.19528e-06
A_52_P577384	Il18bp	interleukin 18 binding protein	0.334563	0.000976748
A_55_P2142863	Parp9	poly (ADP-ribose) polymerase family, member 9	0.224174	3.23498e-07
A_55_P2037121	Tmem106a	transmembrane protein 106A	0.379602	2.77729e-05
A_55_P1993549	Npnt	nephronectin	0.286927	0.00415294
A_52_P587738	P2ry2	purinergic receptor P2Y, G-protein coupled 2	0.379817	6.41645e-06
A_55_P2105346	Tmed5	transmembrane emp24 protein transport domain containing 5	0.409786	6.1815e-05
A_52_P39083	Ccbe1	collagen and calcium binding EGF domains 1	0.295343	6.48772e-05
A_55_P2064962	Pdpn	podoplanin	0.388028	0.00029119
A_55_P2083824	1700085B13Rik	RIKEN cDNA 1700085B13 gene	0.464821	2.38839e-06
A_66_P105046	Il18	interleukin 18	0.420158	8.8549e-05
A_51_P161257	Ptchd4	patched domain containing 4	0.339324	7.46702e-07
A_30_P01023479	chr8:122728333-122752130_R	lincRNA:chr8:122728333-122752130 reverse strand	0.452581	0.00120644
A_51_P421876	Irf7	interferon regulatory factor 7	0.118226	5.36982e-07
A_51_P371750	Marco	macrophage receptor with collagenous structure	0.0239346	1.86502e-07
A_30_P01022061	chr10:39383665-39442690_F	lincRNA:chr10:39383665-39442690 forward strand	0.294646	0.00402894
A_30_P01030738	chr1:85304494-85305390_R	lincRNA:chr1:85304494-85305390 reverse strand	0.0756871	0.00202346
A_55_P2108763	Sp100	nuclear antigen Sp100	0.289184	0.00916719
A_51_P417074	Arhgap8	Rho GTPase activating protein 8	0.272694	0.000862656
A_55_P1995175	Sult4a1	sulfotransferase family 4A, member 1	0.256263	0.000136264
A_55_P1978511	H2-Q7	histocompatibility 2, Q region locus 7	0.249612	5.71402e-07
A_55_P2176729	Prdx6	peroxiredoxin 6	0.364412	2.02474e-05
A_65_P12392	Timp2	tissue inhibitor of metalloproteinase 2	0.493127	2.16378e-07
A_55_P1961152	Pou3f1	POU domain, class 3, transcription factor 1	0.424723	8.75577e-05
A_55_P1954092	Gm19809	predicted gene, 19809	0.356125	3.55343e-08
A_51_P137604	Fcna	ficolin A	0.271762	0.00726444
A_55_P2044582	Iglon5	IgLON family member 5	0.345843	2.31795e-06
A_55_P2049867	Ccrl2	chemokine (C-C motif) receptor-like 2	0.273911	0.000470627
A_55_P2063237	Dusp5	dual specificity phosphatase 5	0.487415	0.00112925
A_55_P2082005	Lingo2	leucine rich repeat and Ig domain containing 2	0.397825	0.00133274
A_55_P2086433	Oasl1	2'-5' oligoadenylate synthetase-like 1	0.142001	0.000728894
A_55_P2046145	Gm10693	predicted pseudogene 10693	0.131566	0.00260805
A_55_P2016462	Cxcl10	chemokine (C-X-C motif) ligand 10	0.0298255	5.32705e-05
A_55_P2174987	Creb3l3	cAMP responsive element binding protein 3-like 3	0.410827	7.66432e-05
A_55_P2020538	EG545385	predicted gene, EG545385	0.0310224	0.00134728
A_30_P01020458	chr6:47687025-47728525_R	lincRNA:chr6:47687025-47728525 reverse strand	0.491657	0.0024467
A_66_P138137	Pnp	purine-nucleoside phosphorylase	0.421013	3.46533e-05
A_55_P2077027	Rhpn1	rhophilin, Rho GTPase binding protein 1	0.476613	0.00920534
A_55_P1995195	Fosl2	fos-like antigen 2	0.45354	7.9412e-05
A_55_P2036627	Pydc3	pyrin domain containing 3	0.031492	1.18615e-05
A_51_P181517	Fcgr4	Fc receptor, IgG, low affinity IV	0.313382	0.00239511
A_55_P2143251	Rims3	regulating synaptic membrane exocytosis 3	0.454387	0.000956138
A_55_P1984243	Naip2	NLR family, apoptosis inhibitory protein 2	0.496157	0.00261138
A_30_P01023224	chr9:30529709-30589042_R	lincRNA:chr9:30529709-30589042 reverse strand	0.4563	0.00177047
A_51_P111164	Rnd1	Rho family GTPase 1	0.477488	4.66535e-05
A_30_P01021254	chr4:33375464-33377138_R	lincRNA:chr4:33375464-33377138 reverse strand	0.0927236	0.000164121
A_55_P2169669	Csf1	colony stimulating factor 1 (macrophage)	0.308086	9.11294e-06
A_55_P1962084	Hist2h2aa2	histone cluster 2, H2aa2	0.468235	0.000122331
A_52_P641758	Ggct	gamma-glutamyl cyclotransferase	0.399241	1.6477e-06
A_55_P1957213	3930401B19Rik	RIKEN cDNA 3930401B19 gene	0.325692	0.000272907
A_55_P2112599	Lgals8	lectin, galactose binding, soluble 8	0.449228	3.83903e-05
A_55_P2082733	Cybb	cytochrome b-245, beta polypeptide	0.0949818	0.00670199
A_51_P511015	Fzd9	frizzled homolog 9 (Drosophila)	0.455085	0.00458182
A_51_P438967	Gpnmb	glycoprotein (transmembrane) nmb	0.350181	5.74201e-05
A_52_P570266	Psmb10	proteasome (prosome, macropain) subunit, beta type 10	0.364416	0.000135083
A_30_P01030997	chr2:84340904-84408703_R	lincRNA:chr2:84340904-84408703 reverse strand	0.460597	0.000225703
A_55_P2089997	Gm6634	predicted gene 6634	0.380573	0.000145287
A_51_P229925	Chst7	carbohydrate (N-acetylglucosamino) sulfotransferase 7	0.458091	2.14631e-05
A_51_P241457	Lilrb4	leukocyte immunoglobulin-like receptor, subfamily B, member 4	0.319627	0.00020585
A_51_P500082	Gm14446	predicted gene 14446	0.0397417	0.000874474
A_51_P272876	Fam46a	family with sequence similarity 46, member A	0.471074	1.2407e-05
A_55_P2059154	Dtx3l	deltex 3-like (Drosophila)	0.235017	1.64228e-05
A_55_P2410304	Iigp1	interferon inducible GTPase 1	0.0849295	0.000140477
A_66_P100586	ENSMUST00000101511	AK042039 (Agilent)	0.410346	0.000437206
A_55_P2064652	Trim12c	tripartite motif-containing 12C	0.253683	3.90052e-06
A_30_P01024054	chr12:55844075-55898175_R	lincRNA:chr12:55844075-55898175 reverse strand	0.382593	3.84101e-07
A_55_P1973417	LOC100041903	uncharacterized LOC100041903	0.0395582	5.23652e-05
A_55_P1996623	Dnajb12	DnaJ (Hsp40) homolog, subfamily B, member 12	0.43758	1.4912e-05
A_55_P2109128	Hist1h2be	histone cluster 1, H2be	0.269402	6.80946e-07
A_55_P1960237	Slc2a6	solute carrier family 2 (facilitated glucose transporter), member 6	0.479224	9.22104e-05
A_55_P1988413	Dpysl4	dihydropyrimidinase-like 4	0.394786	5.73711e-06
A_55_P2105262	LOC100046091	zinc finger protein 709-like	0.469538	0.000512738
A_55_P2163098	Akr1c18	aldo-keto reductase family 1, member C18	0.299168	0.00858735
A_30_P01024193	chr1:141824450-141835125_F	lincRNA:chr1:141824450-141835125 forward strand	0.379532	0.00245008
A_51_P461665	Cxcl9	chemokine (C-X-C motif) ligand 9	0.0150739	4.82304e-07
A_66_P106060	Dtx3l	deltex 3-like (Drosophila)	0.206531	0.000560012
A_55_P1978424	Bcl2a1d	B cell leukemia/lymphoma 2 related protein A1d	0.32298	0.000115655
A_55_P2166488	Cd44	CD44 antigen	0.40857	0.000368704
A_30_P01031656	chr1:122655019-122660142_F	lincRNA:chr1:122655019-122660142 forward strand	0.175332	5.13117e-06
A_30_P01028276	chr11:53596919-53672731_R	lincRNA:chr11:53596919-53672731 reverse strand	0.373403	0.000105631
A_55_P2387515	9130208D14Rik	RIKEN cDNA 9130208D14 gene	0.263761	0.00654327
A_51_P448178	Kctd8	potassium channel tetramerisation domain containing 8	0.451694	0.0053694
A_30_P01021590	chr15:79276925-79286500_R	lincRNA:chr15:79276925-79286500 reverse strand	0.46055	0.00989552
A_52_P441036	Col23a1	collagen, type XXIII, alpha 1	0.22234	0.000578663
A_55_P2048855	Sprr2a2	small proline-rich protein 2A2	0.386171	0.00014663
A_55_P2059606	Stat2	signal transducer and activator of transcription 2	0.254028	4.25008e-06
A_52_P90363	Ifi27l2a	interferon, alpha-inducible protein 27 like 2A	0.493555	0.00461372
A_55_P2128456	Gm9571	predicted gene 9571	0.209495	5.56026e-05
A_51_P308029	2010107G23Rik	RIKEN cDNA 2010107G23 gene	0.473536	0.00772573
A_51_P387123	Oasl2	2'-5' oligoadenylate synthetase-like 2	0.198814	4.41892e-07
A_55_P2473316	Mapre1	microtubule-associated protein, RP/EB family, member 1	0.363486	2.38346e-05
A_55_P2090617	Pilra	paired immunoglobin-like type 2 receptor alpha	0.147557	0.000192279
A_55_P2314321	BC065403	cDNA sequence BC065403	0.228218	3.96443e-05
A_55_P2427150	C430002N11Rik	RIKEN cDNA C430002N11 gene	0.390979	2.021e-05
A_52_P566396	Rnf122	ring finger protein 122	0.48807	0.000324643
A_55_P2051334	H2-K2	histocompatibility 2, K region locus 2	0.229829	1.53168e-07
A_55_P2142226	Serpina3f	serine (or cysteine) peptidase inhibitor, clade A, member 3F	0.101437	3.71653e-08
A_55_P2177073	LOC638301	similar to Interferon-activatable protein 204 (Ifi-204) (Interferon-inducible protein p204)	0.049484	3.70085e-06
A_66_P107129	3300005D01Rik	RIKEN cDNA 3300005D01 gene	0.484398	2.83848e-05
A_30_P01028470	chr9:75316023-75344401_R	lincRNA:chr9:75316023-75344401 reverse strand	0.0993692	0.00149014
A_51_P120830	Mmp10	matrix metallopeptidase 10	0.321593	1.26801e-05
A_55_P2043200	LOC635905	similar to spermatogenesis associated glutamate (E)-rich protein 3	0.493585	4.36044e-05
A_52_P153019	Ptgfr	prostaglandin F receptor	0.497563	0.000515799
A_55_P1960108	Gm3515	predicted gene 3515	0.441532	0.00572549
A_51_P478722	Tgtp1	T cell specific GTPase 1	0.0559727	0.000108925
A_55_P2029528	LOC101056305	h-2 class I histocompatibility antigen, K-D alpha chain-like	0.189258	0.000288953
A_55_P2110758	B430306N03Rik	RIKEN cDNA B430306N03 gene	0.38951	0.00016288
A_55_P2056606	LOC100041034	Sp110 nuclear body protein-like	0.134791	2.12791e-06
A_55_P2398549	4933402J15Rik	RIKEN cDNA 4933402J15 gene	0.0437003	1.14987e-06
A_30_P01033671	chr7:111530578-111539097_R	lincRNA:chr7:111530578-111539097 reverse strand	0.179629	0.000427194
A_51_P240448	Pi15	peptidase inhibitor 15	0.225384	2.90336e-06
A_51_P441494	BC100451	cDNA sequence BC100451	0.491369	0.00133697
A_55_P1994020	Casc4	cancer susceptibility candidate 4	0.449126	0.000143064
A_52_P94830	Galnt16	UDP-N-acetyl-alpha-D-galactosamine:polypeptide N-acetylgalactosaminyltransferase 16	0.30481	5.66329e-06
A_55_P1981217	Aatf	apoptosis antagonizing transcription factor	0.419384	0.00223397
A_55_P2036240	Gm19809	predicted gene, 19809	0.314065	1.38063e-05
A_55_P2004007	Gm4955	predicted gene 4955	0.0202512	0.000339196
A_55_P1974189	Ptges	prostaglandin E synthase	0.27762	1.61729e-05
A_55_P2025690	Slc5a7	solute carrier family 5 (choline transporter), member 7	0.493797	3.44827e-06
A_55_P2002757	Blnk	B cell linker	0.282036	0.000115378
A_55_P1980521	Ccdc85a	coiled-coil domain containing 85A	0.136876	0.00250304
A_66_P112305	Myo1f	myosin IF	0.439292	0.000776453
A_52_P344424	Lipg	lipase, endothelial	0.369258	0.00453251
A_51_P156631	Glrx5	glutaredoxin 5 homolog (S. cerevisiae)	0.434723	7.05484e-05
A_55_P2275057	Nrap	nebulin-related anchoring protein	0.00933089	1.80005e-06
A_51_P169693	Bst2	bone marrow stromal cell antigen 2	0.105951	1.14906e-05
A_55_P1999361	Dip2a	DIP2 disco-interacting protein 2 homolog A (Drosophila)	0.471748	1.96644e-07
A_30_P01029031	chr14:33895294-33923644_R	lincRNA:chr14:33895294-33923644 reverse strand	0.192064	0.00838135
A_30_P01021043	chr17:17462450-17488725_F	lincRNA:chr17:17462450-17488725 forward strand	0.4601	0.00284687
A_55_P1966731	Ifi203	interferon activated gene 203	0.0777779	6.76246e-08
A_65_P19395	H2-D1	histocompatibility 2, D region locus 1	0.261315	4.19729e-07
A_30_P01017951	chr1:162965309-162970704_R	lincRNA:chr1:162965309-162970704 reverse strand	0.458867	0.000840889
A_52_P299771	Bcl2a1c	B cell leukemia/lymphoma 2 related protein A1c	0.267023	0.0016673
A_51_P428578	Fam134b	family with sequence similarity 134, member B	0.426069	0.000611398
A_55_P1960936	Gm2562	predicted gene 2562	0.345934	5.89845e-08
A_52_P672689	Btc	betacellulin, epidermal growth factor family member	0.284364	0.00847139
A_55_P2089804	Atf7	activating transcription factor 7	0.474085	0.00417284
A_55_P2064043	Cd44	CD44 antigen	0.435271	2.7914e-06
A_52_P619248	Prl2c5	prolactin family 2, subfamily c, member 5	0.0487163	0.000130979
A_55_P2148748	Dclk1	doublecortin-like kinase 1	0.484838	0.000514117
A_30_P01030237	chr4:88542373-88589148_F	lincRNA:chr4:88542373-88589148 forward strand	0.484216	0.00211599
A_55_P1990944	Casp1	caspase 1	0.226159	1.72403e-05
A_66_P139683	Zbp1	Z-DNA binding protein 1	0.0295812	1.84261e-05
A_51_P268234	Il34	interleukin 34	0.339076	2.70521e-05
A_55_P2007630	Sez6l2	seizure related 6 homolog like 2	0.248536	0.000737364
A_55_P2179587	Celsr3	cadherin, EGF LAG seven-pass G-type receptor 3 (flamingo homolog, Drosophila)	0.401491	1.04164e-05
A_55_P2124273	Myo1f	myosin IF	0.410245	0.00152769
A_55_P1977038	Cxcl9	chemokine (C-X-C motif) ligand 9	0.0146786	9.96217e-08
A_55_P2035018	Clec4n	C-type lectin domain family 4, member n	0.120812	1.68215e-06
A_30_P01017895	chr1:175654606-175672031_R	lincRNA:chr1:175654606-175672031 reverse strand	0.048928	6.65868e-07
A_51_P381260	Fxyd5	FXYD domain-containing ion transport regulator 5	0.4928	8.1421e-06
A_30_P01029787	chr12:55844075-55898175_R	lincRNA:chr12:55844075-55898175 reverse strand	0.383861	1.54916e-08
A_55_P2019233	Gsto2	glutathione S-transferase omega 2	0.496279	0.000362618
A_30_P01017850	chr5:54053328-54053870_F	lincRNA:chr5:54053328-54053870 forward strand	0.00124371	0.000126494
A_52_P520495	Vcam1	vascular cell adhesion molecule 1	0.309395	2.58802e-09
A_51_P170562	Cpn2	carboxypeptidase N, polypeptide 2	0.315054	0.000149551
A_51_P210956	Vcam1	vascular cell adhesion molecule 1	0.196615	1.87879e-06
A_51_P412835	Daxx	Fas death domain-associated protein	0.381811	6.83653e-07
A_55_P2327769	Il13ra2	interleukin 13 receptor, alpha 2	0.116423	1.49513e-05
A_55_P2015405	9930111J21Rik1	RIKEN cDNA 9930111J21 gene 1	0.434457	3.5495e-05
A_55_P1971010	Gzme	granzyme E	0.175945	2.51869e-05
A_55_P2118441	Mx1	myxovirus (influenza virus) resistance 1	0.0508676	0.000164519
A_51_P396273	Nras	neuroblastoma ras oncogene	0.390064	3.23211e-06
A_55_P2158741	Nos2	nitric oxide synthase 2, inducible	0.22361	0.00479901
A_55_P2143765	Ugt1a6b	UDP glucuronosyltransferase 1 family, polypeptide A6B	0.205787	0.00196777
A_51_P499838	Bst1	bone marrow stromal cell antigen 1	0.16719	1.08014e-05
A_51_P140321	Mocos	molybdenum cofactor sulfurase	0.411267	0.000500886
A_52_P323914	Grk4	G protein-coupled receptor kinase 4	0.488869	0.00487642
A_30_P01019184	chr1:85036677-85038530_R	lincRNA:chr1:85036677-85038530 reverse strand	0.0999533	1.15877e-05
A_55_P1958007	Ddx24	DEAD (Asp-Glu-Ala-Asp) box polypeptide 24	0.451168	0.000216303
A_55_P2067451	Trav4d-4	T cell receptor alpha variable 4D-4	0.271715	2.97233e-05
A_51_P149714	Ms4a6d	membrane-spanning 4-domains, subfamily A, member 6D	0.186184	0.000558589
A_55_P2035335			0.492342	7.71097e-05
A_55_P1976278	Prkcb	protein kinase C, beta	0.0852326	9.58281e-09
A_55_P2127952	Arhgef19	Rho guanine nucleotide exchange factor (GEF) 19	0.298008	0.000639536
A_30_P01024163	chr1:175705225-175717250_R	lincRNA:chr1:175705225-175717250 reverse strand	0.0589846	2.88734e-06
A_55_P1989653	Slco4a1	solute carrier organic anion transporter family, member 4a1	0.431437	0.00887399
A_55_P2051596	Gm4499	predicted gene 4499	0.368643	2.00462e-05
A_51_P425048	H2-Q2	histocompatibility 2, Q region locus 2	0.211266	1.10788e-06
A_55_P2070331	5830416P10Rik	RIKEN cDNA 5830416P10 gene	0.455829	0.000132657
A_55_P2036357	Pyhin1	pyrin and HIN domain family, member 1	0.05979	2.63946e-05
A_55_P2030046	Barx2	BarH-like homeobox 2	0.0254678	1.75449e-06
A_55_P2076757	Znfx1	zinc finger, NFX1-type containing 1	0.293324	5.68672e-05
A_51_P455946	Rac3	RAS-related C3 botulinum substrate 3	0.492628	0.000206042
A_30_P01026405	chr13:15947521-15999246_F	lincRNA:chr13:15947521-15999246 forward strand	0.258485	1.55155e-07
A_55_P2143279	Nkd2	naked cuticle 2 homolog (Drosophila)	0.495729	0.00636896
A_55_P1958165	Ms4a7	membrane-spanning 4-domains, subfamily A, member 7	0.38548	0.000119071
A_52_P326664	Unc93a	unc-93 homolog A (C. elegans)	0.308487	0.000989777
A_30_P01028589	chr7:134835448-134842613_F	lincRNA:chr7:134835448-134842613 forward strand	0.469902	0.000735619
A_30_P01021884	chr1:175653557-175671940_R	lincRNA:chr1:175653557-175671940 reverse strand	0.0556285	0.000366051
A_30_P01027093	chr1:122655019-122660142_F	lincRNA:chr1:122655019-122660142 forward strand	0.150582	3.23398e-05
A_52_P223809	Dhx58	DEXH (Asp-Glu-X-His) box polypeptide 58	0.152347	2.07045e-06
A_55_P2166049	Vmn1r65	vomeronasal 1 receptor 65	0.0930955	0.00118485
A_30_P01024629	chr11:119250824-119286324_R	lincRNA:chr11:119250824-119286324 reverse strand	0.208957	0.00111586
A_55_P2129316	ENSMUST00000089689	predicted pseudogene 10238 [Source:MGI Symbol;Acc:MGI:3641620] [ENSMUST00000089689]	0.0850308	8.53135e-06
A_55_P2084763	Gm10775	predicted gene 10775	0.40201	7.78658e-06
A_51_P321150	Lyz2	lysozyme 2	0.240588	6.43898e-07
A_55_P2130970	Parp10	poly (ADP-ribose) polymerase family, member 10	0.374147	0.000214009
A_55_P2174582	Urah	urate (5-hydroxyiso-) hydrolase	0.421029	0.0016834
A_55_P1979364	LOC100046359	Ig heavy chain V region VH558 A1/A4-like	0.0647993	4.24655e-05
A_55_P2039699	Camp	cathelicidin antimicrobial peptide	0.213412	6.49702e-06
A_55_P1961423	Gsta3	glutathione S-transferase, alpha 3	0.47867	7.6304e-05
A_55_P2151601	Samd9l	sterile alpha motif domain containing 9-like	0.256919	5.32864e-07
A_30_P01029478	chr6:40693617-40720167_F	lincRNA:chr6:40693617-40720167 forward strand	0.381315	2.17189e-06
A_55_P1972582	Gm4955	predicted gene 4955	0.032948	0.000134407
A_55_P1987645	Unc13b	unc-13 homolog B (C. elegans)	0.42461	0.000184714
A_52_P454921	Mroh3	maestro heat-like repeat family member 3	0.476093	0.00766925
A_55_P2077623	Tubb3-ps1	tubulin, beta 3 class III, pseudogene 1	0.396747	0.000411019
A_55_P2055597	Enpp2	ectonucleotide pyrophosphatase/phosphodiesterase 2	0.288988	3.66707e-06
A_55_P1961395	Pdpn	podoplanin	0.398547	3.15402e-05
A_51_P286488	Ier3	immediate early response 3	0.312346	3.07393e-07
A_55_P1967752	Tmem151a	transmembrane protein 151A	0.457279	0.00183289
A_51_P436652	Ccl7	chemokine (C-C motif) ligand 7	0.1088	1.51923e-09
A_52_P700056	Wfdc17	WAP four-disulfide core domain 17	0.107832	3.30933e-06
A_55_P2170405	Gm5970	interferon inducible GTPase 1 pseudogene	0.0739447	6.49528e-06
A_55_P1966660	LOC547349	MHC class I family member	0.159983	1.11699e-05
A_51_P161021	Ifit2	interferon-induced protein with tetratricopeptide repeats 2	0.12805	5.49178e-06
A_55_P2009127	Agrn	agrin	0.361418	0.0015382
A_55_P2167788	Gm6093	predicted gene 6093	0.190468	0.000242313
A_51_P497985	C2	complement component 2 (within H-2S)	0.141451	1.60695e-07
A_30_P01026252	chr3:137736327-137752677_F	lincRNA:chr3:137736327-137752677 forward strand	0.497354	0.00625557
A_51_P279606	Socs1	suppressor of cytokine signaling 1	0.392494	9.96304e-06
A_30_P01018176	chr9:41213456-41340170_R	lincRNA:chr9:41213456-41340170 reverse strand	0.217474	0.000363385
A_51_P363187	Cxcl1	chemokine (C-X-C motif) ligand 1	0.0444875	1.85148e-07
A_55_P2108165	Phf11c	PHD finger protein 11C	0.309053	0.000761328
A_52_P466090	Samhd1	SAM domain and HD domain, 1	0.486922	0.000569182
A_51_P217463	Cxcl2	chemokine (C-X-C motif) ligand 2	0.0407234	5.80152e-06
A_55_P1959763	Dach1	dachshund 1 (Drosophila)	0.454465	0.000734841
A_55_P1975650	Fbxo33	F-box protein 33	0.478365	0.00242385
A_55_P1974827	Pde1b	phosphodiesterase 1B, Ca2+-calmodulin dependent	0.47159	0.000228277
A_30_P01022910	chr1:85304494-85305390_R	lincRNA:chr1:85304494-85305390 reverse strand	0.0536607	1.66608e-06
A_51_P295237	Lrp11	low density lipoprotein receptor-related protein 11	0.479264	2.17199e-05
A_55_P2081164	Cd300lf	CD300 antigen like family member F	0.151766	0.000432105
A_52_P263518	Gng2	guanine nucleotide binding protein (G protein), gamma 2	0.382288	3.87504e-06
A_55_P2008740	Fcgr1	Fc receptor, IgG, high affinity I	0.251154	7.54943e-05
A_55_P2161278	Spata2l	spermatogenesis associated 2-like	0.433265	0.00348803
A_55_P2038525	C3	complement component 3	0.257022	0.000341575
A_30_P01019652	chr1:92412246-92423471_F	lincRNA:chr1:92412246-92423471 forward strand	0.450388	6.82509e-05
A_52_P515247	Arhgdib	Rho, GDP dissociation inhibitor (GDI) beta	0.431659	3.71983e-06
A_55_P2004536	Klra4	killer cell lectin-like receptor, subfamily A, member 4	0.484481	9.01002e-06
A_55_P2167776	Gm2169	predicted gene 2169	0.402981	3.32215e-05
A_55_P2024888	Ctss	cathepsin S	0.336475	3.15436e-06
A_51_P428372	Ppbp	pro-platelet basic protein	0.166605	1.21219e-06
A_55_P2157620	Gm10734	predicted gene 10734	0.476966	3.68676e-06
A_55_P1989673	Slco2a1	solute carrier organic anion transporter family, member 2a1	0.344795	3.77558e-07
A_55_P2096422	Inhbb	inhibin beta-B	0.234043	3.71951e-08
A_55_P2043612	Prdm6	PR domain containing 6	0.481072	0.00452454
A_55_P2045916	H2-Q3	histocompatibility 2, Q region locus 3	0.263103	1.81902e-07
A_55_P1955308	Sirpb1a	signal-regulatory protein beta 1A	0.305474	0.00133895
A_51_P387235	Nampt	nicotinamide phosphoribosyltransferase	0.443061	0.0012023
A_66_P105585	Slfn8	schlafen 8	0.120703	9.93411e-05
A_55_P2006008	Serpinb1a	serine (or cysteine) peptidase inhibitor, clade B, member 1a	0.476005	4.87184e-05
A_51_P497171	Ly9	lymphocyte antigen 9	0.213422	0.00664393
A_52_P33800	Fndc3a	fibronectin type III domain containing 3A	0.491194	0.000111405
A_30_P01025110	chr18:4415233-4415995_F	lincRNA:chr18:4415233-4415995 forward strand	0.318756	0.00525732
A_30_P01020340	chr9:121206619-121273344_F	lincRNA:chr9:121206619-121273344 forward strand	0.0659226	2.07837e-05
A_51_P496720	Dnmt3l	DNA (cytosine-5-)-methyltransferase 3-like	0.368445	0.000287301
A_30_P01033514	chr12:55844075-55898175_F	lincRNA:chr12:55844075-55898175 forward strand	0.450173	0.000171451
A_55_P2086978	Col23a1	collagen, type XXIII, alpha 1	0.337223	0.00125822
A_55_P2160094	Plscr2	phospholipid scramblase 2	0.283948	0.000969265
A_52_P385536	Ddx58	DEAD (Asp-Glu-Ala-Asp) box polypeptide 58	0.372483	5.15059e-06
A_55_P2009861	Gm2015	predicted gene 2015	0.298174	1.60928e-06
A_55_P1960197	P2ry14	purinergic receptor P2Y, G-protein coupled, 14	0.314967	0.00274516
A_66_P125389	F830016B08Rik	RIKEN cDNA F830016B08 gene	0.0958032	0.0020831
A_30_P01025000	chr4:155585650-155608700_R	lincRNA:chr4:155585650-155608700 reverse strand	0.286081	5.78801e-05
A_52_P487686	BC100530	cDNA sequence BC100530	0.136635	0.00130982
A_55_P1998416	Ifi47	interferon gamma inducible protein 47	0.198863	8.83968e-06
A_30_P01023737	chr13:21856097-21859200_R	lincRNA:chr13:21856097-21859200 reverse strand	0.449447	3.80784e-07
A_55_P2036567	Vav1	vav 1 oncogene	0.351755	0.000197619
A_30_P01025901	chr4:63736566-63744848_R	lincRNA:chr4:63736566-63744848 reverse strand	0.416714	0.00116597
A_55_P2120737	Gm10537	predicted gene 10537	0.4564	0.00259575
A_55_P1975560	Ifi204	interferon activated gene 204	0.0620638	2.41293e-07
A_51_P213359	Has2	hyaluronan synthase 2	0.464159	3.59971e-05
A_55_P2007495	Gm2034	predicted gene 2034	0.269884	1.22492e-06
A_55_P2054027	Chst5	carbohydrate (N-acetylglucosamine 6-O) sulfotransferase 5	0.427584	0.00303017
A_51_P293688	Rab32	RAB32, member RAS oncogene family	0.474614	2.76831e-05
A_66_P128761	Pydc3	pyrin domain containing 3	0.0644358	5.51482e-06
A_55_P1982291	Clca1	chloride channel calcium activated 1	0.134433	3.89044e-06
A_55_P2097279	Pirb	paired Ig-like receptor B	0.180791	3.1086e-06
A_51_P484158	Steap1	six transmembrane epithelial antigen of the prostate 1	0.448635	5.49037e-05
A_55_P1957018	Caskin2	CASK-interacting protein 2	0.385428	0.00074128
A_55_P2088720	Gm3651	predicted gene 3651	0.283442	1.84806e-06
A_51_P261517	Tyrobp	TYRO protein tyrosine kinase binding protein	0.448835	3.56497e-08
A_55_P2009121	Agrn	agrin	0.318104	0.000349402
A_51_P461040	Crct1	cysteine-rich C-terminal 1	0.359359	3.66367e-06
A_51_P477481	1110059M19Rik	RIKEN cDNA 1110059M19 gene	0.389611	0.00147988
A_55_P2146560	H2-Ab1	histocompatibility 2, class II antigen A, beta 1	0.232382	0.00786683
A_55_P2064771	Ly6c1	lymphocyte antigen 6 complex, locus C1	0.0737958	3.43238e-06
A_55_P2006983	Parp10	poly (ADP-ribose) polymerase family, member 10	0.373937	0.00297621
A_55_P1998843	Ifi203	interferon activated gene 203	0.061171	0.000224076
A_30_P01027104	chr6:3333825-3349525_F	lincRNA:chr6:3333825-3349525 forward strand	0.343267	1.82032e-05
A_30_P01026903	chr11:119250824-119286324_R	lincRNA:chr11:119250824-119286324 reverse strand	0.213156	0.000168375
A_66_P105689	Trim34a	tripartite motif-containing 34A	0.436246	0.00080471
A_30_P01023798	chr12:55844075-55898175_F	lincRNA:chr12:55844075-55898175 forward strand	0.44146	0.00160843
A_55_P2043486	Msx2	msh homeobox 2	0.320719	9.96584e-08
A_52_P422494	Cd300lf	CD300 antigen like family member F	0.0657605	0.000518433
A_51_P273157	Pde6h	phosphodiesterase 6H, cGMP-specific, cone, gamma	0.376203	1.49578e-05
A_55_P2009086	Creb3l1	cAMP responsive element binding protein 3-like 1	0.497512	1.48613e-06
A_52_P114260	C1rb	complement component 1, r subcomponent B	0.261535	0.000253205
A_51_P297925	Zc3h12a	zinc finger CCCH type containing 12A	0.269411	0.000857362
A_55_P1966721	9930105H17Rik	RIKEN cDNA 9930105H17 gene	0.312143	1.1991e-07
A_30_P01030529	chr4:155560050-155570900_R	lincRNA:chr4:155560050-155570900 reverse strand	0.252957	2.72658e-05
A_55_P1967491	Zmynd15	zinc finger, MYND-type containing 15	0.106948	0.00165079
A_55_P2021595	ENSMUST00000053451	AK016848 (Agilent)	0.166806	0.00101752
A_30_P01033316	chr8:122712014-122732520_R	lincRNA:chr8:122712014-122732520 reverse strand	0.335742	1.71099e-05
A_55_P1984556	Ccl12	chemokine (C-C motif) ligand 12	0.0742523	1.229e-09
A_51_P509573	Ccl4	chemokine (C-C motif) ligand 4	0.121859	3.09771e-05
A_55_P2177154	Hist1h2bm	histone cluster 1, H2bm	0.409794	7.57451e-07
A_51_P441426	Pf4	platelet factor 4	0.39589	0.000301485
A_55_P2052106	BC049762	cDNA sequence BC049762	0.341241	1.53243e-05
A_52_P407946	5830410O09Rik	RIKEN cDNA 5830410O09 gene	0.426641	0.00734282
A_55_P2470474	9530082P21Rik	RIKEN cDNA 9530082P21 gene	0.368679	2.22266e-05
A_55_P2026688	Rnf213	ring finger protein 213	0.280679	2.54843e-05
A_55_P1974984	LOC100045638	hypothetical protein LOC100045638	0.491586	7.04031e-05
A_30_P01031957	chr1:175705225-175717250_F	lincRNA:chr1:175705225-175717250 forward strand	0.0856162	0.00114665
A_55_P1979828	Sprr2g	small proline-rich protein 2G	0.0626878	2.71504e-06
A_55_P1961499	Ly6c1	lymphocyte antigen 6 complex, locus C1	0.156364	4.95161e-06
A_52_P517098	Il18rap	interleukin 18 receptor accessory protein	0.342823	0.00317408
A_55_P2001660	Lce1i	late cornified envelope 1I	0.132057	0.00202031
A_55_P2017645	Tap2	transporter 2, ATP-binding cassette, sub-family B (MDR/TAP)	0.296882	7.33747e-05
A_51_P414889	Ifi35	interferon-induced protein 35	0.34534	7.63547e-06
A_55_P2276224	9330175E14Rik	RIKEN cDNA 9330175E14 gene	0.227344	8.75473e-05
A_55_P2160676	Ret	ret proto-oncogene	0.480804	0.000267815
A_55_P2199717	9330102E08Rik	RIKEN cDNA 9330102E08 gene	0.234261	0.00239475
A_55_P1953459	Yap1	yes-associated protein 1	0.39309	3.83335e-05
A_55_P1953169	Saa3	serum amyloid A 3	0.00228579	3.29053e-08
A_30_P01026532	chr6:40693617-40720167_F	lincRNA:chr6:40693617-40720167 forward strand	0.395486	0.00122639
A_55_P2140745	LOC235882	similar to Interferon-activatable protein 203 (Ifi-203) (Interferon-inducible protein p203)	0.111646	4.98098e-05
A_51_P463846	Gbp7	guanylate binding protein 7	0.224598	8.41529e-06
A_66_P122086	9030619P08Rik	lymphocyte antigen 6 complex pseudogene	0.0593461	6.4045e-06
A_55_P2041738	Il15ra	interleukin 15 receptor, alpha chain	0.416217	0.00250972
A_55_P2423228	AI464196	expressed sequence AI464196	0.403218	5.8373e-06
A_30_P01023697	chr2:167388900-167402475_R	lincRNA:chr2:167388900-167402475 reverse strand	0.391607	0.00815315
A_55_P1978316	Adamts14	a disintegrin-like and metallopeptidase (reprolysin type) with thrombospondin type 1 motif, 14	0.360188	9.01817e-07
A_55_P2087628	LOC640793	schlafen family member 13-like	0.236182	5.13187e-05
A_30_P01023320	chr11:119250824-119286324_F	lincRNA:chr11:119250824-119286324 forward strand	0.217865	5.93161e-05
A_55_P2137121	Sp140	Sp140 nuclear body protein	0.40444	0.00185411
A_30_P01022192	chr4:13369325-13456750_F	lincRNA:chr4:13369325-13456750 forward strand	0.495456	0.00441366
A_51_P234692	Neat1	nuclear paraspeckle assembly transcript 1 (non-protein coding)	0.467846	0.000196213
A_55_P2048937	Kif5c	kinesin family member 5C	0.458188	1.50565e-05
A_51_P214747	Parp12	poly (ADP-ribose) polymerase family, member 12	0.255231	9.96703e-05
A_55_P1981455	LOC100044430	similar to Interferon activated gene 205	0.101165	1.31069e-05
A_30_P01018133	chr1:71939741-71947891_F	lincRNA:chr1:71939741-71947891 forward strand	0.472902	0.00640948
A_51_P343833	Traf1	TNF receptor-associated factor 1	0.370518	0.000101427
A_30_P01021070	chr5:35975265-35982561_R	lincRNA:chr5:35975265-35982561 reverse strand	0.396534	1.65472e-05
A_51_P369803	Psmb9	proteasome (prosome, macropain) subunit, beta type 9 (large multifunctional peptidase 2)	0.228569	3.49086e-07
A_51_P204080	Hk2	hexokinase 2	0.395059	1.93795e-05
A_55_P2185605	Cd48	CD48 antigen	0.475326	0.000660414
A_55_P2042813	Gbp11	guanylate binding protein 11	0.211094	0.000369107
A_51_P256827	S100a8	S100 calcium binding protein A8 (calgranulin A)	0.0512104	1.34103e-06
A_55_P2068560	Lyzl4	lysozyme-like 4	0.223915	7.23338e-05
A_55_P1959305	Rbm47	RNA binding motif protein 47	0.285186	1.84941e-05
A_55_P2072115	AW011738	expressed sequence AW011738	0.238503	2.19306e-05
A_55_P2147736	Dpysl4	dihydropyrimidinase-like 4	0.407573	1.00356e-05
A_66_P114461	Grm7	glutamate receptor, metabotropic 7	0.162117	0.00132885
A_66_P125392	Atp8b4	ATPase, class I, type 8B, member 4	0.223847	0.00019862
A_55_P2083988	Lmo2	LIM domain only 2	0.330957	5.64157e-05
A_55_P1975110	Pnpt1	polyribonucleotide nucleotidyltransferase 1	0.323627	0.000180647
A_55_P2176325	Prex1	phosphatidylinositol-3,4,5-trisphosphate-dependent Rac exchange factor 1	0.383792	0.000829927
A_30_P01018824	chr1:175705225-175717250_R	lincRNA:chr1:175705225-175717250 reverse strand	0.0663588	2.13424e-05
A_52_P103998	Htr1b	5-hydroxytryptamine (serotonin) receptor 1B	0.4189	0.000248452
A_52_P127925	Tfec	transcription factor EC	0.194119	0.000114919
A_55_P2174997	Gm9382	predicted gene 9382	0.317199	0.00160526
A_51_P390804	Wisp2	WNT1 inducible signaling pathway protein 2	0.161391	1.26343e-08
A_30_P01024819	chr7:77481448-77495548_R	lincRNA:chr7:77481448-77495548 reverse strand	0.369019	0.00259366
A_55_P2013043	Serpinb6b	serine (or cysteine) peptidase inhibitor, clade B, member 6b	0.456938	7.64169e-05
A_51_P267370	Itm2c	integral membrane protein 2C	0.471799	1.09249e-06
A_55_P1955147	Camk1d	calcium/calmodulin-dependent protein kinase ID	0.494045	9.58648e-05
A_55_P2273959	G930009F23Rik	RIKEN cDNA G930009F23 gene	0.215557	0.00596775
A_52_P562676	Sult4a1	sulfotransferase family 4A, member 1	0.414511	0.000478309
A_51_P255699	Mmp3	matrix metallopeptidase 3	0.30043	0.00624365
A_55_P1978131	Vmn2r78	vomeronasal 2, receptor 78	0.0517885	1.0983e-05
A_52_P212756	Tor1aip2	torsin A interacting protein 2	0.409995	0.00102445
A_51_P487690	Ifi44	interferon-induced protein 44	0.0822683	0.000172814
A_51_P103222	Slc39a4	solute carrier family 39 (zinc transporter), member 4	0.460301	0.00027868
A_55_P2102182	LOC675328	similar to RT1 class Ib gene, H2-TL-like, grc region (N3)	0.219733	0.000502059
A_51_P391454	Il7	interleukin 7	0.383617	3.14934e-06
A_55_P2005783	Ifih1	interferon induced with helicase C domain 1	0.215368	4.19919e-05
A_55_P2066578	Ifi204	interferon activated gene 204	0.0644665	3.37896e-06
A_51_P507242	Fosl2	fos-like antigen 2	0.42898	0.00926842
A_55_P1962344	Trim21	tripartite motif-containing 21	0.436822	0.00258369
A_51_P231549	Mill2	MHC I like leukocyte 2	0.335228	1.05477e-07
A_55_P2139341	Gm5595	predicted gene 5595	0.265275	9.73249e-07
A_52_P527800	Emilin2	elastin microfibril interfacer 2	0.324121	6.18532e-05
A_55_P2045642	Stmn4	stathmin-like 4	0.20466	3.75639e-07
A_66_P134297	Olfr978	olfactory receptor 978	0.414328	0.00234806
A_55_P2019009	Ncoa7	nuclear receptor coactivator 7	0.319249	0.000323354
A_30_P01021597	chr1:175654606-175672031_R	lincRNA:chr1:175654606-175672031 reverse strand	0.0525026	2.81679e-06
A_66_P121787	Samd9l	sterile alpha motif domain containing 9-like	0.274697	0.000125533
A_55_P1977692	Znrf4	zinc and ring finger 4	0.178107	0.00220158
A_55_P2040838	Gm14548	predicted gene 14548	0.11473	0.000764699
A_51_P295192	Nfkbia	nuclear factor of kappa light polypeptide gene enhancer in B cells inhibitor, alpha	0.340881	3.11695e-07
A_55_P2132549	Cd48	CD48 antigen	0.243156	0.00904947
A_51_P265806	Clca2	chloride channel calcium activated 2	0.142318	4.81693e-08
A_51_P269166	Mmp19	matrix metallopeptidase 19	0.252912	8.75114e-06
A_55_P1961270	Cd72	CD72 antigen	0.324005	6.26112e-05
A_55_P2144386	Emr1	EGF-like module containing, mucin-like, hormone receptor-like sequence 1	0.135807	0.000172805
A_55_P2020200	Snx6	sorting nexin 6	0.380754	7.78765e-07
A_30_P01030879	chrX:6982891-7008528_R	lincRNA:chrX:6982891-7008528 reverse strand	0.479733	3.68516e-05
A_55_P2135541	Cnpy4	canopy 4 homolog (zebrafish)	0.0610974	0.000279612
A_55_P2146693	Gm4661	predicted gene 4661	0.100372	2.929e-05
A_52_P481957	Grem1	gremlin 1	0.392839	1.02729e-05
A_55_P2075829			0.463245	2.24855e-06
A_55_P1988202	Ifi203	interferon activated gene 203	0.104762	3.18964e-05
A_55_P2166486	Cd44	CD44 antigen	0.295147	5.75149e-05
A_55_P2052385	Gbp6	guanylate binding protein 6	0.0906619	5.19983e-07
A_30_P01030969	chr1:175660642-175671878_R	lincRNA:chr1:175660642-175671878 reverse strand	0.0813217	0.000154667
A_55_P2017914	Csf1	colony stimulating factor 1 (macrophage)	0.327772	5.36809e-06
A_55_P1998943	Oas1a	2'-5' oligoadenylate synthetase 1A	0.0460937	9.46485e-05
A_51_P497724	Apol7a	apolipoprotein L 7a	0.331348	0.000587678
A_55_P2034300	Tmem40	transmembrane protein 40	0.228965	1.80104e-05
A_55_P2159512	Plekha4	pleckstrin homology domain containing, family A (phosphoinositide binding specific) member 4	0.452437	0.00075115
A_55_P2124941	Brinp1	bone morphogenic protein/retinoic acid inducible neural specific 1	0.476343	0.000888819
A_55_P2098697	Tnfaip2	tumor necrosis factor, alpha-induced protein 2	0.456881	3.88382e-05
A_55_P1973229	Trim34b	tripartite motif-containing 34B	0.4513	0.000170632
A_30_P01017915	chr4:63810346-63810958_F	lincRNA:chr4:63810346-63810958 forward strand	0.397601	0.000304662
A_51_P339793	Il1rl1	interleukin 1 receptor-like 1	0.356641	0.000133584
A_55_P2157522	LOC634585	similar to Killer cell lectin-like receptor 4 (T-cell surface glycoprotein Ly-49D) (Ly49-D antigen) (Lymphocyte antigen 49D)	0.491332	0.0016813
A_55_P1979477	ENSMUST00000067917	BC079612 (Agilent)	0.381098	0.00457593
A_55_P1994042	Zbp1	Z-DNA binding protein 1	0.032388	3.41887e-07
A_55_P1954724	Gm20186	predicted gene, 20186	0.328775	0.000112445
A_30_P01017577	chr4:124127144-124334840_R	lincRNA:chr4:124127144-124334840 reverse strand	0.312847	0.00547806
A_30_P01027265	chr1:175654606-175672031_F	lincRNA:chr1:175654606-175672031 forward strand	0.069818	1.05086e-05
A_55_P2068673	Stmn2	stathmin-like 2	0.22542	7.62084e-06
A_55_P2019719	Oas2	2'-5' oligoadenylate synthetase 2	0.0582308	2.81226e-05
A_55_P2005335	Kcng2	potassium voltage-gated channel, subfamily G, member 2	0.0717588	0.000110094
A_55_P2079560	Lilra6	leukocyte immunoglobulin-like receptor, subfamily A (with TM domain), member 6	0.192777	0.000875133
A_55_P2151685	Pira11	paired-Ig-like receptor A11	0.275857	0.00109291
A_55_P1989663	Slco3a1	solute carrier organic anion transporter family, member 3a1	0.283327	2.00904e-06
A_55_P2039086	Nfkbiz	nuclear factor of kappa light polypeptide gene enhancer in B cells inhibitor, zeta	0.496518	0.000481447
A_55_P1965659	Havcr2	hepatitis A virus cellular receptor 2	0.272926	9.43332e-07
A_55_P2079579	Pira7	paired-Ig-like receptor A7	0.107652	0.00117093
A_55_P2133195	Gm4951	predicted gene 4951	0.0830106	0.000709695
A_52_P611000	Esd	esterase D/formylglutathione hydrolase	0.411183	0.000277169
A_55_P2104612	AK158083	AK158083 (Agilent)	0.499847	0.00785715
A_55_P2048607	Hp	haptoglobin	0.0912236	1.65862e-06
A_55_P1966719	Gm3806	predicted gene 3806	0.245572	4.37124e-05
A_55_P2091461	Casp4	caspase 4, apoptosis-related cysteine peptidase	0.14565	2.93741e-06
A_55_P2167025	Pvrl2	poliovirus receptor-related 2	0.458936	0.000325239
A_30_P01023276	chr13:15947521-15999246_F	lincRNA:chr13:15947521-15999246 forward strand	0.251919	1.65573e-05
A_55_P1978521	Gbp10	guanylate-binding protein 10	0.314255	0.00110594
A_30_P01024650	chr1:85304494-85305390_R	lincRNA:chr1:85304494-85305390 reverse strand	0.075288	0.00104049
A_30_P01028377	chr4:128727332-128735227_F	lincRNA:chr4:128727332-128735227 forward strand	0.291793	0.00681206
A_55_P2074499	Kcp	kielin/chordin-like protein	0.432617	7.64559e-05
A_55_P2152566	Sp110	Sp110 nuclear body protein	0.113673	9.74722e-06
A_52_P318673	Saa1	serum amyloid A 1	0.309831	0.000522651
A_55_P2057936	Gm12250	predicted gene 12250	0.0777195	3.54166e-06
A_55_P2038262	Phf11b	PHD finger protein 11B	0.0866575	2.5492e-05
A_55_P2020050	6720475J19Rik	RIKEN cDNA 6720475J19 gene	0.429827	1.31075e-05
A_51_P308796	Fosl1	fos-like antigen 1	0.42572	1.37978e-05
A_30_P01019456	chr4:155560050-155570900_R	lincRNA:chr4:155560050-155570900 reverse strand	0.406272	0.00188178
A_55_P2011981	Ebf4	early B cell factor 4	0.36099	4.99688e-05
A_30_P01025355	chr1:183832694-183834125_R	lincRNA:chr1:183832694-183834125 reverse strand	0.460777	5.92679e-07
A_51_P246653	Clec7a	C-type lectin domain family 7, member a	0.336733	0.000243729
A_30_P01030369	chr18:70400082-70404236_R	lincRNA:chr18:70400082-70404236 reverse strand	0.257119	3.46454e-05
A_30_P01019037	chr19:5834117-5835940_R	lincRNA:chr19:5834117-5835940 reverse strand	0.346702	0.00142453
A_52_P111031	Pcdh17	protocadherin 17	0.334842	0.000205309
A_55_P1975714	Tor1aip1	torsin A interacting protein 1	0.390609	9.45024e-06
A_55_P2070079	Lgals9	lectin, galactose binding, soluble 9	0.206212	1.75358e-05
A_30_P01021838	chr1:175654606-175672031_R	lincRNA:chr1:175654606-175672031 reverse strand	0.0591569	2.17192e-07
A_55_P2063736	Gp49a	glycoprotein 49 A	0.338853	4.51825e-07
A_55_P2157966	Map1a	microtubule-associated protein 1 A	0.418491	3.10689e-05
A_55_P1969650	Rasgrp1	RAS guanyl releasing protein 1	0.38837	6.59814e-05
A_55_P1957353	Slfn13l	schlafen family member 13 like	0.114394	0.000337737
A_51_P405476	Fcer1g	Fc receptor, IgE, high affinity I, gamma polypeptide	0.383899	0.000100491
A_51_P502456	H2-K2	histocompatibility 2, K region locus 2	0.23673	1.91504e-07
A_55_P2024070	Nus1	nuclear undecaprenyl pyrophosphate synthase 1 homolog (S. cerevisiae)	0.39979	0.000384795
A_51_P223546	Nmnat2	nicotinamide nucleotide adenylyltransferase 2	0.325266	0.00291623
A_30_P01019334	chr3:137742666-137744470_F	lincRNA:chr3:137742666-137744470 forward strand	0.384711	0.00828434
A_55_P1998811	Gm3430	predicted gene 3430	0.364229	7.86675e-06
A_55_P2143976	Kcnd1	potassium voltage-gated channel, Shal-related family, member 1	0.489905	0.00222036
A_55_P2141943	Ube2l6	ubiquitin-conjugating enzyme E2L 6	0.105829	2.09575e-05
A_55_P2181738	Lyz1	lysozyme 1	0.25658	5.12828e-05
A_55_P1964638	Cxadr	coxsackie virus and adenovirus receptor	0.497243	0.00535318
A_51_P438841	Ctnna2	catenin (cadherin associated protein), alpha 2	0.351625	0.000921344
A_55_P2033435	1300002K09Rik	RIKEN cDNA 1300002K09 gene	0.171598	0.00315927
A_52_P408757	Fcgr3	Fc receptor, IgG, low affinity III	0.41123	8.5987e-06
A_55_P2105351	Tmed5	transmembrane emp24 protein transport domain containing 5	0.424265	0.00563701
A_55_P1966838	Xaf1	XIAP associated factor 1	0.321467	3.40809e-05
A_55_P2137611	Irgm2	immunity-related GTPase family M member 2	0.287149	0.000483352
A_55_P1971599	Bcan	brevican	0.311162	5.40736e-06
A_30_P01029006	chr19:5834117-5835940_R	lincRNA:chr19:5834117-5835940 reverse strand	0.334959	0.000392633
A_51_P377760	Rnasel	ribonuclease L (2', 5'-oligoisoadenylate synthetase-dependent)	0.380604	4.40986e-05
A_30_P01029809	chrX:34347467-34347843_R	lincRNA:chrX:34347467-34347843 reverse strand	0.2391	0.00525911
A_51_P460954	Ccl6	chemokine (C-C motif) ligand 6	0.0454453	4.06822e-06
A_30_P01021573	chr11:119250824-119286324_R	lincRNA:chr11:119250824-119286324 reverse strand	0.164486	3.23564e-06
A_55_P2072005	Ctsc	cathepsin C	0.423584	0.00618172
A_51_P233855	Adprhl1	ADP-ribosylhydrolase like 1	0.492594	0.0099408
A_55_P2046802	Mlkl	mixed lineage kinase domain-like	0.307159	7.38857e-06
A_51_P158545	Ankk1	ankyrin repeat and kinase domain containing 1	0.27897	3.70412e-05
A_55_P2060487	Zfp593	zinc finger protein 593	0.482039	0.000115987
A_55_P2004861	Rgs8	regulator of G-protein signaling 8	0.217964	0.0042454
A_52_P334562	Vdr	vitamin D receptor	0.429393	2.60604e-06
A_51_P283499	Drd4	dopamine receptor D4	0.347219	0.00529346
A_30_P01031383	chr9:96670035-96682896_F	lincRNA:chr9:96670035-96682896 forward strand	0.29071	0.00289937
A_51_P154842	Oas1f	2'-5' oligoadenylate synthetase 1F	0.0458835	5.19909e-05
A_51_P501069	Spta1	spectrin alpha, erythrocytic 1	0.470602	0.00223485
A_55_P2083184	Gm10142	predicted gene 10142	0.301502	0.000812036
A_51_P156857	Smim3	small integral membrane protein 3	0.390377	0.000358042
A_55_P2164479	Gm3647	predicted gene 3647	0.110486	0.00452451
A_55_P2121662	Mapk3	mitogen-activated protein kinase 3	0.416417	0.000116578
A_30_P01018735	chr7:134643558-134644056_F	lincRNA:chr7:134643558-134644056 forward strand	0.47538	0.00650914
A_55_P2142232	Serpina3i	serine (or cysteine) peptidase inhibitor, clade A, member 3I	0.0591533	1.51528e-06
A_55_P2031436	Ly6e	lymphocyte antigen 6 complex, locus E	0.250353	4.87602e-05
A_55_P2271742	C230037L09	uncharacterized protein C230037L09	0.494269	0.000837046
A_55_P1993933	NP1260051	GB	0.407337	1.35172e-05
A_51_P346668	Irf5	interferon regulatory factor 5	0.299632	1.35254e-06
A_55_P2027653	Arhgap25	Rho GTPase activating protein 25	0.369015	0.00133133
A_51_P325281	AI607873	expressed sequence AI607873	0.0831776	1.08999e-06
A_55_P2084512	9230110K08Rik	RIKEN cDNA 9230110K08 gene	0.423766	0.00165437
A_55_P2051400	Prl3d2	prolactin family 3, subfamily d, member 1	0.193177	0.000642266
A_55_P2148046	LOC100047388	similar to H2-T18 protein	0.180685	3.67225e-05
A_55_P2150058	Zfp593	zinc finger protein 593	0.476851	0.000444829
A_51_P453158	Brinp3	bone morphogenetic protein/retinoic acid inducible neural specific 3	0.219316	0.00010373
A_55_P2032297	B230307C23Rik	RIKEN cDNA B230307C23 gene	0.398112	4.85514e-06
A_30_P01027543	chr1:175705225-175717250_R	lincRNA:chr1:175705225-175717250 reverse strand	0.0931392	3.306e-05
A_52_P559748	Hist1h2bq	histone cluster 1, H2bq	0.342574	2.43486e-05
A_51_P234113	Nod1	nucleotide-binding oligomerization domain containing 1	0.417329	0.000719371
A_55_P2117400	Cacng7	calcium channel, voltage-dependent, gamma subunit 7	0.415815	0.000108955
A_55_P2004752	Prl2c5	prolactin family 2, subfamily c, member 5	0.0403605	7.81796e-06
A_30_P01029969	chr4:155564927-155571580_R	lincRNA:chr4:155564927-155571580 reverse strand	0.43984	0.00176186
A_52_P29743	Sugct	succinyl-CoA glutarate-CoA transferase	0.321258	0.00014872
A_55_P2104975	Serpina3f	serine (or cysteine) peptidase inhibitor, clade A, member 3F	0.0578502	1.24335e-05
