# Supplementary material for: A distinct function of the retinoblastoma protein in the control of lipid composition identified by lipidomic profiling
Source: Oncogenesis. 2017 Jun 26;6(6):e350–. doi: 10.1038/oncsis.2017.51 (PMC5519198; doi:10.1038/oncsis.2017.51)
Supplement: Supplementary Table S6 [file oncsis201751x4.xlsx]

## Sheet: Sheet1
Supplementary Table S6
Gene Symbol	Gene Name	FC	P-Value
Gpam	glycerol-3-phosphate acyltransferase, mitochondrial	1.11012	0.745627
Cyp21a1	cytochrome P450, family 21, subfamily a, polypeptide 1	1.109	0.885677
Oxct1	3-oxoacid CoA transferase 1	1.40616	0.00240189
Agpat4	1-acylglycerol-3-phosphate O-acyltransferase 4 (lysophosphatidic acid acyltransferase, delta)	1.12637	0.106395
Pla2g6	phospholipase A2, group VI	1.02966	0.56752
Pld3	phospholipase D family, member 3	0.609955	0.00162907
Akr1c14	aldo-keto reductase family 1, member C14	0.61694	0.0771727
Akr1c18	aldo-keto reductase family 1, member C18	0.299168	0.00858735
Akr1c13	aldo-keto reductase family 1, member C13	1.08831	0.913573
Adprm	ADP-ribose/CDP-alcohol diphosphatase, manganese dependent	0.762662	0.0245279
Ebp	phenylalkylamine Ca2+ antagonist (emopamil) binding protein	1.4361	0.00356909
Akr1c14	aldo-keto reductase family 1, member C14	0.61694	0.0771727
Akr1c18	aldo-keto reductase family 1, member C18	0.299168	0.00858735
Akr1c13	aldo-keto reductase family 1, member C13	1.08831	0.913573
Sgms1	sphingomyelin synthase 1	1.149	0.0656826
Gpd2	glycerol phosphate dehydrogenase 2, mitochondrial	0.919164	0.00152412
Pld1	phospholipase D1	1.36767	0.00384532
Akr1c14	aldo-keto reductase family 1, member C14	0.61694	0.0771727
Akr1c18	aldo-keto reductase family 1, member C18	0.299168	0.00858735
Akr1c13	aldo-keto reductase family 1, member C13	1.08831	0.913573
Plb1	phospholipase B1	3.12205	0.000439828
Cyp4f18	cytochrome P450, family 4, subfamily f, polypeptide 18	0.780584	0.141412
Akr1c14	aldo-keto reductase family 1, member C14	0.61694	0.0771727
Akr1c18	aldo-keto reductase family 1, member C18	0.299168	0.00858735
Akr1c13	aldo-keto reductase family 1, member C13	1.08831	0.913573
H2-Ke6	H2-K region expressed gene 6	1.12271	0.00543796
Cerk	ceramide kinase	1.05559	0.574055
Pla2g12a	phospholipase A2, group XIIA	0.951371	0.297611
Pnpla2	patatin-like phospholipase domain containing 2	1.1808	0.0258825
Smpd4	sphingomyelin phosphodiesterase 4	1.50571	0.000769098
Cers6	ceramide synthase 6	1.07184	0.160482
Nsdhl	NAD(P) dependent steroid dehydrogenase-like	1.34257	4.36213e-05
Gpd1	glycerol-3-phosphate dehydrogenase 1 (soluble)	1.05903	0.257154
Bdh1	3-hydroxybutyrate dehydrogenase, type 1	1.16624	0.0308633
Mboat1	membrane bound O-acyltransferase domain containing 1	2.0947	0.000213842
Chpt1	choline phosphotransferase 1	0.935963	0.233727
Cers5	ceramide synthase 5	1.04563	0.489211
Cers4	ceramide synthase 4	1.17143	0.0741925
Sqle	squalene epoxidase	1.19083	0.0193739
Smpd2	sphingomyelin phosphodiesterase 2, neutral	0.815162	0.0430416
Cyp17a1	cytochrome P450, family 17, subfamily a, polypeptide 1	1.93708	0.114271
Pecr	peroxisomal trans-2-enoyl-CoA reductase	1.05425	0.129959
Acat3	acetyl-Coenzyme A acetyltransferase 3	1.64036	0.000884137
Mboat7	membrane bound O-acyltransferase domain containing 7	0.937164	0.522907
Lipf	lipase, gastric	1.47519	0.629102
Chka	choline kinase alpha	1.00711	0.594137
Pnpla7	patatin-like phospholipase domain containing 7	0.237819	1.02685e-07
Eci3	enoyl-Coenzyme A delta isomerase 3	0.927233	0.381834
Eci2	enoyl-Coenzyme A delta isomerase 2	0.929002	0.423584
Cyp4a10	cytochrome P450, family 4, subfamily a, polypeptide 10	0.89134	0.214174
Pla2g16	phospholipase A2, group XVI	0.914274	0.634598
Cel	carboxyl ester lipase	0.942286	0.858001
Neu3	neuraminidase 3	1.38569	0.0101194
Dgkk	diacylglycerol kinase kappa	0.899786	0.0505127
Lcat	lecithin cholesterol acyltransferase	1.07715	0.258775
Acaa1b	acetyl-Coenzyme A acyltransferase 1B	0.543029	0.00181749
Acaa1a	acetyl-Coenzyme A acyltransferase 1A	0.70118	0.000687247
Agpat2	1-acylglycerol-3-phosphate O-acyltransferase 2 (lysophosphatidic acid acyltransferase, beta)	0.987785	0.845766
Agpat1	1-acylglycerol-3-phosphate O-acyltransferase 1 (lysophosphatidic acid acyltransferase, alpha)	0.771549	0.0046538
Lpcat3	lysophosphatidylcholine acyltransferase 3	1.4208	0.00937454
Acads	acyl-Coenzyme A dehydrogenase, short chain	0.969727	0.569755
Cdipt	CDP-diacylglycerol--inositol 3-phosphatidyltransferase (phosphatidylinositol synthase)	0.687992	2.84795e-07
Arsa	arylsulfatase A	0.951475	0.593468
Acer3	alkaline ceramidase 3	0.920469	0.2697
Sgpl1	sphingosine phosphate lyase 1	0.924642	0.375518
Soat2	sterol O-acyltransferase 2	1.74509	0.00441682
Hadha	hydroxyacyl-Coenzyme A dehydrogenase/3-ketoacyl-Coenzyme A thiolase/enoyl-Coenzyme A hydratase (trifunctional protein), alpha subunit	1.00997	0.646698
Chkb	choline kinase beta	1.04366	0.273523
Sphk1	sphingosine kinase 1	0.586945	0.000189485
Gnpat	glyceronephosphate O-acyltransferase	1.32757	0.000601352
Acacb	acetyl-Coenzyme A carboxylase beta	0.794927	0.119894
Ugcg	UDP-glucose ceramide glucosyltransferase	0.554934	5.62797e-06
Enpp2	ectonucleotide pyrophosphatase/phosphodiesterase 2	0.288988	3.66707e-06
Pafah1b3	platelet-activating factor acetylhydrolase, isoform 1b, subunit 3	1.07718	0.0767173
Neu2	neuraminidase 2	0.752298	0.36728
Ppt2	palmitoyl-protein thioesterase 2	1.34655	0.018527
Cyp4a10	cytochrome P450, family 4, subfamily a, polypeptide 10	0.89134	0.214174
Acat2	acetyl-Coenzyme A acetyltransferase 2	0.992992	0.578775
Pafah1b1	platelet-activating factor acetylhydrolase, isoform 1b, subunit 1	0.626764	3.9157e-05
Cpt1b	carnitine palmitoyltransferase 1b, muscle	1.21622	0.124711
Pcyt2	phosphate cytidylyltransferase 2, ethanolamine	1.32476	0.000984138
Elovl6	ELOVL family member 6, elongation of long chain fatty acids (yeast)	1.94487	2.55921e-05
Crls1	cardiolipin synthase 1	0.926362	0.714892
Gcdh	glutaryl-Coenzyme A dehydrogenase	1.05746	0.415275
Adh1	alcohol dehydrogenase 1 (class I)	2.81559	0.000333663
Akr1a1	aldo-keto reductase family 1, member A1 (aldehyde reductase)	1.03791	0.105989
Agpat5	1-acylglycerol-3-phosphate O-acyltransferase 5 (lysophosphatidic acid acyltransferase, epsilon)	0.858836	0.0445322
Cds2	CDP-diacylglycerol synthase (phosphatidate cytidylyltransferase) 2	0.843986	0.0489592
Slc27a5	solute carrier family 27 (fatty acid transporter), member 5	0.685463	0.062959
Mgll	monoglyceride lipase	2.51612	0.000195587
Gdf1	growth differentiation factor 1	1.10715	0.293746
Acox3	acyl-Coenzyme A oxidase 3, pristanoyl	1.37678	8.94172e-06
Alox12b	arachidonate 12-lipoxygenase, 12R type	0.498824	0.470964
Lpin3	lipin 3	0.307727	2.68578e-06
Ppt1	palmitoyl-protein thioesterase 1	1.08693	0.050412
Elovl1	elongation of very long chain fatty acids (FEN1/Elo2, SUR4/Elo3, yeast)-like 1	1.15088	0.0465114
Soat1	sterol O-acyltransferase 1	1.05947	0.692514
Gpx3	glutathione peroxidase 3	1.03985	0.426956
Gba2	glucosidase beta 2	1.16469	0.0228204
Dgat2	diacylglycerol O-acyltransferase 2	0.68257	0.000813984
Cyp2c38	cytochrome P450, family 2, subfamily c, polypeptide 38	0.684253	0.119197
Akr1b8	aldo-keto reductase family 1, member B8	0.754682	0.00501186
Akr1b10	aldo-keto reductase family 1, member B10 (aldose reductase)	0.818341	0.0165547
Comt	catechol-O-methyltransferase	0.733018	5.07458e-06
Taz	tafazzin	1.07706	0.0835503
Hadhb	hydroxyacyl-Coenzyme A dehydrogenase/3-ketoacyl-Coenzyme A thiolase/enoyl-Coenzyme A hydratase (trifunctional protein), beta subunit	1.0271	0.922789
Agpat9	1-acylglycerol-3-phosphate O-acyltransferase 9	0.877383	0.0682823
Pcyt1b	phosphate cytidylyltransferase 1, choline, beta isoform	1.49421	0.0471166
Mogat2	monoacylglycerol O-acyltransferase 2	0.461602	0.000399261
Lclat1	lysocardiolipin acyltransferase 1	1.17349	0.0478859
Pla2g2d	phospholipase A2, group IID	0.778845	0.59901
Dgkd	diacylglycerol kinase, delta	1.44012	0.000306643
Adh7	alcohol dehydrogenase 7 (class IV), mu or sigma polypeptide	0.650682	0.561543
Cept1	choline/ethanolaminephosphotransferase 1	0.933252	0.609284
Hmgcl	3-hydroxy-3-methylglutaryl-Coenzyme A lyase	1.10178	0.278334
Adh1	alcohol dehydrogenase 1 (class I)	2.81559	0.000333663
Ehhadh	enoyl-Coenzyme A, hydratase/3-hydroxyacyl Coenzyme A dehydrogenase	1.75942	0.0009148
Tbxas1	thromboxane A synthase 1, platelet	0.912552	0.823592
Srd5a1	steroid 5 alpha-reductase 1	1.20397	0.0417342
Sgms2	sphingomyelin synthase 2	0.66356	0.000370469
Acat1	acetyl-Coenzyme A acetyltransferase 1	1.41151	0.000692391
Tm7sf2	transmembrane 7 superfamily member 2	1.51188	0.000590925
Dgat1	diacylglycerol O-acyltransferase 1	0.974227	0.852301
Acsl4	acyl-CoA synthetase long-chain family member 4	0.739323	0.049236
Ept1	ethanolaminephosphotransferase 1 (CDP-ethanolamine-specific)	0.871886	0.0218917
Pcyt1a	phosphate cytidylyltransferase 1, choline, alpha isoform	0.831547	0.00675413
Gba	glucosidase, beta, acid	0.665075	0.000360237
Cyp4a31	cytochrome P450, family 4, subfamily a, polypeptide 31	0.531768	0.0805926
Bdh2	3-hydroxybutyrate dehydrogenase, type 2	0.874	0.0579768
Neu1	neuraminidase 1	0.866642	0.0345604
Acaca	acetyl-Coenzyme A carboxylase alpha	1.16114	0.0076923
Hadh	hydroxyacyl-Coenzyme A dehydrogenase	1.03672	0.159444
Pla2g2f	phospholipase A2, group IIF	1.06041	0.670066
Akr1b3	aldo-keto reductase family 1, member B3 (aldose reductase)	0.513107	5.73409e-06
Cyp2c38	cytochrome P450, family 2, subfamily c, polypeptide 38	0.684253	0.119197
Lpcat1	lysophosphatidylcholine acyltransferase 1	1.03584	0.649067
Aldh3a2	aldehyde dehydrogenase family 3, subfamily A2	0.607071	0.000611132
Pla2g7	phospholipase A2, group VII (platelet-activating factor acetylhydrolase, plasma)	0.338151	1.318e-05
Cyp2c38	cytochrome P450, family 2, subfamily c, polypeptide 38	0.684253	0.119197
Lypla2	lysophospholipase 2	0.973549	0.775902
Gpcpd1	glycerophosphocholine phosphodiesterase GDE1 homolog (S. cerevisiae)	1.02348	0.48996
Ptges3	prostaglandin E synthase 3 (cytosolic)	1.03615	0.758525
Pla2g4b	phospholipase A2, group IVB (cytosolic)	0.633807	0.0110201
Mecr	mitochondrial trans-2-enoyl-CoA reductase	0.93833	0.202496
Ltc4s	leukotriene C4 synthase	0.897348	0.19561
Pla2g2e	phospholipase A2, group IIE	1.16795	0.555125
Lpcat2	lysophosphatidylcholine acyltransferase 2	0.884506	0.500188
Gpat2	glycerol-3-phosphate acyltransferase 2, mitochondrial	1.1222	0.590485
Pla2g3	phospholipase A2, group III	2.60232	3.06502e-05
Pla2g4b	phospholipase A2, group IVB (cytosolic)	0.633807	0.0110201
Hsd17b4	hydroxysteroid (17-beta) dehydrogenase 4	1.07008	0.176163
Elovl4	elongation of very long chain fatty acids (FEN1/Elo2, SUR4/Elo3, yeast)-like 4	1.18914	0.0687957
Adh1	alcohol dehydrogenase 1 (class I)	2.81559	0.000333663
Cyp2u1	cytochrome P450, family 2, subfamily u, polypeptide 1	0.665707	0.0177993
Dgkq	diacylglycerol kinase, theta	0.880052	0.0285325
Cyp51	cytochrome P450, family 51	1.61622	0.000246742
Cyp4a31	cytochrome P450, family 4, subfamily a, polypeptide 31	0.531768	0.0805926
Acot2	acyl-CoA thioesterase 2	1.26445	0.0083159
Acot3	acyl-CoA thioesterase 3	1.04922	0.570073
Acot5	acyl-CoA thioesterase 5	0.632457	0.0972322
Acot1	acyl-CoA thioesterase 1	1.32606	0.00254758
Ephx2	epoxide hydrolase 2, cytoplasmic	0.81255	0.0564445
Ptges	prostaglandin E synthase	0.27762	1.61729e-05
Sphk2	sphingosine kinase 2	0.857911	0.0149215
Lpin2	lipin 2	0.775737	0.0601984
Cers3	ceramide synthase 3	0.610408	0.0405529
Gla	galactosidase, alpha	0.878731	0.414666
Dgki	diacylglycerol kinase, iota	1.49388	0.0867156
Pnpla6	patatin-like phospholipase domain containing 6	0.986877	0.406199
Ptgs1	prostaglandin-endoperoxide synthase 1	0.975174	0.600845
Lpin1	lipin 1	3.06573	5.6233e-08
Pla2g15	phospholipase A2, group XV	0.849131	0.160403
Smpd1	sphingomyelin phosphodiesterase 1, acid lysosomal	0.693276	5.46096e-06
Pgs1	phosphatidylglycerophosphate synthase 1	0.752709	0.00901597
Ugt1a10	UDP glycosyltransferase 1 family, polypeptide A10	0.557041	0.0144525
Gpx2	glutathione peroxidase 2	0.987884	0.851607
Pemt	phosphatidylethanolamine N-methyltransferase	0.996242	0.686544
Elovl5	ELOVL family member 5, elongation of long chain fatty acids (yeast)	1.61313	0.000754604
Gpd1l	glycerol-3-phosphate dehydrogenase 1-like	1.07901	0.430569
Cpt2	carnitine palmitoyltransferase 2	0.9498	0.514058
Glyctk	glycerate kinase	1.45736	0.0182067
Asah1	N-acylsphingosine amidohydrolase 1	0.967052	0.883054
Tecr	trans-2,3-enoyl-CoA reductase	0.957307	0.796857
Lipg	lipase, endothelial	0.369258	0.00453251
Gpx8	glutathione peroxidase 8 (putative)	0.795049	0.00122822
Chat	choline acetyltransferase	1.58429	0.608652
Acsl1	acyl-CoA synthetase long-chain family member 1	0.851809	0.316951
Kdsr	3-ketodihydrosphingosine reductase	0.875835	0.016928
Fam213b	family with sequence similarity 213, member B	0.506493	8.36783e-06
Cyp3a13	cytochrome P450, family 3, subfamily a, polypeptide 13	1.7463	0.114827
Ptdss2	phosphatidylserine synthase 2	1.00293	0.845066
Degs1	degenerative spermatocyte homolog 1 (Drosophila)	0.79674	0.000266619
Sptlc1	serine palmitoyltransferase, long chain base subunit 1	0.829441	0.00829766
Acadsb	acyl-Coenzyme A dehydrogenase, short/branched chain	0.561288	1.00381e-06
Ggt5	gamma-glutamyltransferase 5	2.57639	0.0273451
Gpx7	glutathione peroxidase 7	0.925938	0.248882
Amacr	alpha-methylacyl-CoA racemase	1.32035	4.74662e-06
Hsd17b12	hydroxysteroid (17-beta) dehydrogenase 12	0.920002	0.461747
Acot8	acyl-CoA thioesterase 8	0.889152	0.113264
Pld4	phospholipase D family, member 4	0.450003	0.00657408
Ugt1a10	UDP glycosyltransferase 1 family, polypeptide A10	0.557041	0.0144525
Echs1	enoyl Coenzyme A hydratase, short chain, 1, mitochondrial	1.25444	0.00334589
Lpgat1	lysophosphatidylglycerol acyltransferase 1	1.02059	0.423429
Cbr3	carbonyl reductase 3	1.00519	0.595543
Cers2	ceramide synthase 2	0.928814	0.407073
Lpl	lipoprotein lipase	1.56673	0.0016161
Cyp3a13	cytochrome P450, family 3, subfamily a, polypeptide 13	1.7463	0.114827
Dgke	diacylglycerol kinase, epsilon	0.942023	0.120042
Sptlc2	serine palmitoyltransferase, long chain base subunit 2	0.750832	0.000325928
Acsl5	acyl-CoA synthetase long-chain family member 5	0.806774	0.0214422
Acsbg1	acyl-CoA synthetase bubblegum family member 1	1.00179	0.993045
Hsd11b1	hydroxysteroid 11-beta dehydrogenase 1	0.800785	0.0875324
Cyp2r1	cytochrome P450, family 2, subfamily r, polypeptide 1	1.35489	0.0140632
Oxsm	3-oxoacyl-ACP synthase, mitochondrial	1.33703	0.0211733
Acsl3	acyl-CoA synthetase long-chain family member 3	1.68522	0.000970594
Ugt1a6b	UDP glucuronosyltransferase 1 family, polypeptide A6B	0.40822	2.85302e-05
Eci1	enoyl-Coenzyme A delta isomerase 1	0.861871	0.0711727
Sgpp1	sphingosine-1-phosphate phosphatase 1	0.877637	0.0425712
Aldh1b1	aldehyde dehydrogenase 1 family, member B1	0.51191	3.08885e-05
Fdft1	farnesyl diphosphate farnesyl transferase 1	1.1149	0.0511805
Pld2	phospholipase D2	1.02812	0.492063
Cyp3a13	cytochrome P450, family 3, subfamily a, polypeptide 13	1.7463	0.114827
Acot2	acyl-CoA thioesterase 2	1.26445	0.0083159
Acot3	acyl-CoA thioesterase 3	1.04922	0.570073
Acot5	acyl-CoA thioesterase 5	0.632457	0.0972322
Acot1	acyl-CoA thioesterase 1	1.32606	0.00254758
Hsd3b2	hydroxy-delta-5-steroid dehydrogenase, 3 beta- and steroid delta-isomerase 2	0.837178	0.0944867
Pnpla3	patatin-like phospholipase domain containing 3	1.11182	0.686326
Pla2g4a	phospholipase A2, group IVA (cytosolic, calcium-dependent)	0.953572	0.496832
Cyp2j13	cytochrome P450, family 2, subfamily j, polypeptide 13	0.704066	0.304781
Cyp2j8	cytochrome P450, family 2, subfamily j, polypeptide 8	0.822796	0.0150283
Cyp2j6	cytochrome P450, family 2, subfamily j, polypeptide 6	0.706627	0.000163689
Cyp2j9	cytochrome P450, family 2, subfamily j, polypeptide 9	1.61928	0.000225576
Pafah2	platelet-activating factor acetylhydrolase 2	0.937348	0.389762
Ptges2	prostaglandin E synthase 2	0.877262	0.140059
Agps	alkylglycerone phosphate synthase	0.677886	0.0162566
Hmgcll1	3-hydroxymethyl-3-methylglutaryl-Coenzyme A lyase-like 1	1.95138	0.101969
Ugt1a10	UDP glycosyltransferase 1 family, polypeptide A10	0.557041	0.0144525
Sc5d	sterol-C5-desaturase (fungal ERG3, delta-5-desaturase) homolog (S. cerevisae)	1.00923	0.922954
Etnk1	ethanolamine kinase 1	0.638518	0.00521147
Ugt1a10	UDP glycosyltransferase 1 family, polypeptide A10	0.557041	0.0144525
Acaa2	acetyl-Coenzyme A acyltransferase 2 (mitochondrial 3-oxoacyl-Coenzyme A thiolase)	1.18928	0.00824825
Acox1	acyl-Coenzyme A oxidase 1, palmitoyl	0.905538	0.217062
Gpx1	glutathione peroxidase 1	1.03019	0.11188
Lypla1	lysophospholipase 1	1.06909	0.31896
Dhcr24	24-dehydrocholesterol reductase	1.19946	0.000172035
Hsd3b2	hydroxy-delta-5-steroid dehydrogenase, 3 beta- and steroid delta-isomerase 2	0.837178	0.0944867
Cyp7b1	cytochrome P450, family 7, subfamily b, polypeptide 1	0.978417	0.98066
Dgkz	diacylglycerol kinase zeta	1.15507	0.000261786
Ptgis	prostaglandin I2 (prostacyclin) synthase	0.642634	0.0526859
Adh5	alcohol dehydrogenase 5 (class III), chi polypeptide	1.06642	0.31218
Aldh9a1	aldehyde dehydrogenase 9, subfamily A1	1.4164	0.00432278
Srd5a3	steroid 5 alpha-reductase 3	1.26686	0.000321524
Elovl7	ELOVL family member 7, elongation of long chain fatty acids (yeast)	2.49524	0.00127179
Glb1	galactosidase, beta 1	0.734679	0.000250091
Agpat3	1-acylglycerol-3-phosphate O-acyltransferase 3	0.890996	0.161323
Lss	lanosterol synthase	1.27979	0.0578769
Lipa	lysosomal acid lipase A	0.728041	0.00570716
Alox5	arachidonate 5-lipoxygenase	3.21902	1.12756e-06
Ch25h	cholesterol 25-hydroxylase	0.18398	5.57352e-08
Hsd3b7	hydroxy-delta-5-steroid dehydrogenase, 3 beta- and steroid delta-isomerase 7	1.38462	0.000587655
Cyp11b1	cytochrome P450, family 11, subfamily b, polypeptide 1	1.5776	0.000160308
Cyp3a13	cytochrome P450, family 3, subfamily a, polypeptide 13	1.7463	0.114827
Fasn	fatty acid synthase	1.10839	0.348564
Acadl	acyl-Coenzyme A dehydrogenase, long-chain	1.08729	0.0840995
Lta4h	leukotriene A4 hydrolase	1.03109	0.8202
Dgka	diacylglycerol kinase, alpha	1.77154	0.000797687
Mboat2	membrane bound O-acyltransferase domain containing 2	1.44424	0.00428153
Mcat	malonyl CoA:ACP acyltransferase (mitochondrial)	0.903609	0.101589
Acadm	acyl-Coenzyme A dehydrogenase, medium chain	1.06414	0.0351041
Etnk2	ethanolamine kinase 2	0.687985	0.0589285
Cyp1b1	cytochrome P450, family 1, subfamily b, polypeptide 1	1.07509	0.041927
Acadvl	acyl-Coenzyme A dehydrogenase, very long chain	0.798349	0.0131379
Acot7	acyl-CoA thioesterase 7	0.905638	0.168607
Cyp11b1	cytochrome P450, family 11, subfamily b, polypeptide 1	1.5776	0.000160308
Gal3st1	galactose-3-O-sulfotransferase 1	3.01584	7.80939e-07
Scp2	sterol carrier protein 2, liver	1.1051	0.126793
Ptgs2	prostaglandin-endoperoxide synthase 2	0.259001	8.29915e-07
Cpt1a	carnitine palmitoyltransferase 1a, liver	1.31572	0.000304764
Dhcr7	7-dehydrocholesterol reductase	1.02359	0.353274
Hsd17b7	hydroxysteroid (17-beta) dehydrogenase 7	0.939551	0.223225
Scd1	stearoyl-Coenzyme A desaturase 1	1.74169	1.45651e-07
Scd3	stearoyl-coenzyme A desaturase 3	0.866713	0.348479
Scd2	stearoyl-Coenzyme A desaturase 2	0.832395	0.00779918
Agk	acylglycerol kinase	0.947598	0.281778
Sult2b1	sulfotransferase family, cytosolic, 2B, member 1	0.548489	0.00451359
Aldh7a1	aldehyde dehydrogenase family 7, member A1	0.922288	0.137475
Smpd3	sphingomyelin phosphodiesterase 3, neutral	0.886997	0.270449
Fads2	fatty acid desaturase 2	1.52033	0.00052914
Fads1	fatty acid desaturase 1	1.53878	0.00136384
Hmgcs1	3-hydroxy-3-methylglutaryl-Coenzyme A synthase 1	0.996107	0.800911
Cpt1c	carnitine palmitoyltransferase 1c	1.29451	0.00387156
Galc	galactosylceramidase	0.881839	0.51639
B4galt6	UDP-Gal:betaGlcNAc beta 1,4-galactosyltransferase, polypeptide 6	0.998404	0.471198
Ptdss1	phosphatidylserine synthase 1	0.826406	0.00716981
Cyp46a1	cytochrome P450, family 46, subfamily a, polypeptide 1	0.738211	0.048087
Dgkh	diacylglycerol kinase, eta	1.03042	0.509497
Asah2	N-acylsphingosine amidohydrolase 2	0.613224	0.000864475
Pafah1b2	platelet-activating factor acetylhydrolase, isoform 1b, subunit 2	1.0552	0.250325
